# Supplementary material for: The chemical composition of secondary organic aerosols regulates transcriptomic and metabolomic signaling in an epithelial-endothelial in vitro coculture
Source: Part Fibre Toxicol. 2024 Sep 19;21:38. doi: 10.1186/s12989-024-00600-x (PMC11411994; doi:10.1186/s12989-024-00600-x)
Supplement: Supplementary file 1 — Supplementary Material 1 [file 12989_2024_600_MOESM1_ESM.xlsx]

## Sheet: Sheet3
ID	GO terms	parent terms	NES NAP	pvalue NAP	p.adjust NAP	core_enrichment NAP	NES PIN	pvalue PIN	p.adjust PIN	core_enrichment PIN	NES SP	pvalue SP	p.adjust SP	qvalues SP	core_enrichment SP
GO:0030593	neutrophil chemotaxis	cell motility	2.07971	0.000105649	0.00598326	CXCL2/CXCL8/CXCL1/CXCL3/CCL2/ITGB2/CXCL5/DAPK2/VAV3	NA	NA	NA	NA	NA	NA	NA	NA	NA
GO:1990266	neutrophil migration	cell motility	2.03127	0.000149313	0.0076956	CXCL2/CXCL8/CXCL1/CXCL3/CCL2/ITGB2/CXCL5/DAPK2/VAV3	NA	NA	NA	NA	NA	NA	NA	NA	NA
GO:0051781	positive regulation of cell division	cellular process	-2.08484	4.73394e-06	0.000603223	NKX3-1/PDGFC/PRKCE/SHH/CDC6/TGFB2/PDGFA/FGF2/ZNF16/LBH/IGF2/PGF/PDGFB	NA	NA	NA	NA	NA	NA	NA	NA	NA
GO:0006261	DNA-dependent DNA replication	cellular metabolic process	NA	NA	NA	NA	1.75943	1.66807e-05	0.00233089	BCL6/PCNA/SLFN11/TICRR/POLE2/CDC6/ORC1/MCM3/POLE/PRIM1/MCM5/POLD3/HELB/MCM6/UPF1/BOD1L1/TERF2/POLA2/BAZ1A/POLD1/MCM4/FEN1/BLM/FBH1/MCM10/TONSL/RECQL4/LIG1/DSCC1/WDHD1/CDC45/DDX23/CDK9/LRWD1/ATR/GMNN/E2F8/SETMAR/RFC3/ORC6/RECQL5/SIRT7/MCM7/CDT1/GEN1/PRIM2/BRCA2/ATRX/THOC1/TOPBP1/MCM9/DBF4B/MCMBP/ORC3	2.23932	1.16239e-10	4.06355e-07	3.74537e-07	BCL6/POLE2/POLA2/POLD1/PCNA/BOD1L1/SLFN11/TICRR/HELB/POLD3/MCM3/POLE/RECQL5/MCM6/ORC3/PRIM1/MCM5/RECQL4/ORC1/GEN1/BRCA2/UPF1/ORC6/MCM4/BAZ1A/LIG1/POLG2/LRWD1/DNA2/TONSL/MCM2/FBH1/E2F8/PRIM2/CDC45/MCM7/FEN1/EME1/MCM9/CDK2AP1/MCM10/CDC6/BLM/WDHD1/ATR/SIRT7/DDX23/POLG/CDT1/SETMAR/MCMBP/RFC3/DSCC1/FANCM/REV3L/CDK9/PRIMPOL/EME2/GINS4/RFC2/GMNN/POLB/MMS22L/RFC5/CHTF18/POLA1/TERF2/METTL4/THOC1/RAD51/SAM…
GO:0006260	DNA replication	cellular metabolic process	NA	NA	NA	NA	1.69028	6.90648e-07	0.000220015	BCL6/PCNA/SLFN11/TICRR/GLI2/POLE2/FAM111B/CDC6/RRM2/ORC1/NASP/MCM3/RBBP6/POLE/PRIM1/MCM5/POLD3/HELB/ATAD5/MCM6/NFIA/CHAF1B/UPF1/ANKRD17/BOD1L1/TERF2/POLA2/IGHMBP2/RRM1/CCDC88A/BAZ1A/SIN3A/POLD1/CDK1/MCM4/CHAF1A/FEN1/RBMS1/NFIC/BLM/TOP1MT/MAP2K4/FBH1/RBBP4/SLX4/MCM10/TONSL/RECQL4/LIG1/DSCC1/WDHD1/ING5/CDC45/DDX23/STN1/CDK9/LRWD1/ATR/GMNN/E2F8/SETMAR/CTC1/EREG/RFC3/ORC6/CDK2/ESCO2/RECQL5/SIRT7/MCM7…	2.06597	1.59449e-10	4.06355e-07	3.74537e-07	GLI2/BCL6/POLE2/POLA2/POLD1/PCNA/BOD1L1/SLFN11/TICRR/HELB/POLD3/RBBP6/CHAF1B/MCM3/POLE/RECQL5/MCM6/ORC3/PRIM1/MCM5/RECQL4/FAM111B/NASP/ORC1/GEN1/NFIA/BRCA2/UPF1/ORC6/MCM4/ATAD5/IGHMBP2/BAZ1A/LIG1/POLG2/LRWD1/ANKRD17/DNA2/TONSL/MCM2/FBH1/E2F8/PRIM2/CTC1/GINS2/RRM1/CDC45/MCM7/CCDC88A/EGFR/TOP1MT/FEN1/EME1/MCM9/CDK2AP1/MCM10/CHAF1A/CDC6/CDK2/BLM/RBBP4/WDHD1/ATR/SIRT7/DDX23/POLG/CDK1/RPA2/DHX9/CDT1/S…
GO:0042759	long-chain fatty acid biosynthetic process	cellular metabolic process	NA	NA	NA	NA	-1.98316	5.48245e-06	0.000998003	ASAH2B/CYP1A1/ALOXE3	-2.12903	2.68004e-07	0.000227669	0.000209842	GSTM4/CYP1A1/ALOXE3
GO:0010565	regulation of cellular ketone metabolic process	cellular metabolic process	2.136	7.07779e-07	0.00016398	PTGS2/CEACAM1/WNT4/CES1/CPT1A/MFSD2A/RDH10/MLXIPL/SOX9/SIRT1/DGKQ/PDK4/INSIG1/EGR1/CLCN2/NR1D1/SREBF1/ADM/TWIST1/PPARA/APOC1/AKR1C3/TYSND1	NA	NA	NA	NA	NA	NA	NA	NA	NA
GO:0042304	regulation of fatty acid biosynthetic process	cellular metabolic process	2.10919	0.000109201	0.00611648	PTGS2/CEACAM1/MLXIPL/SIRT1/PDK4/INSIG1	NA	NA	NA	NA	NA	NA	NA	NA	NA
GO:0019218	regulation of steroid metabolic process	cellular metabolic process	2.10136	1.65266e-05	0.00150421	SNAI1/ABCG1/WNT4/TTC39B/LDLR/CES1/SIRT1/DGKQ/INSIG1/EGR1/CLCN2/NR1D1/SREBF1/ADM/APOC1/AKR1C3/LDLRAP1/DGAT2/ABCA2/EPHX2/POR/AGTR1/FGFR4/ARMC5/MBTPS2/PRKAA1	NA	NA	NA	NA	NA	NA	NA	NA	NA
GO:0042180	cellular ketone metabolic process	cellular metabolic process	2.10027	1.55886e-07	5.29701e-05	PTGS2/CEACAM1/WNT4/CES1/CPT1A/MFSD2A/CYP4F11/RDH10/MLXIPL/SOX9/SIRT1/AKR1C1/DGKQ/PDK4/INSIG1/EGR1/CYP4F12/CLCN2/NR1D1/SREBF1/COQ10B/COQ8B/AKR1B10/ADM/HMGCR/TWIST1/HAGH/PNKD/CYP4F3/PPARA/APOC1/AKR1C3	NA	NA	NA	NA	NA	NA	NA	NA	NA
GO:0046395	carboxylic acid catabolic process	cellular metabolic process	1.89649	2.34157e-06	0.000384999	GLUL/CRYM/CPT1A/MFSD2A/CYP4F11/NUDT8/GCAT/CYP4F12/LDHD/ACADS/HGD/ACAD10/MCEE/TWIST1/ACOX2/CYP4F3/ILVBL/PPARA/BCKDHA/OAT/AMDHD1/ECI1/TYSND1/BCAT2/ACAD8/AUH/HMGCL/PLA2G15/SLC27A4/GSTZ1/PEX2/SLC25A44/ECHDC2/AHCY/GCDH/AMDHD2/AKR1A1/AMACR/IRS2/CRAT/KYAT3/ACSF3/FAH/ACOX3/ACADSB/SHMT1/MTOR/ACOT8/ASRGL1/ACOX1/KYNU/PCCA/PGD/ETFB/GOT1/BDH2/SLC27A2/LPIN3/ENOSF1/DECR1/LONP2/HADHA/AIG1/HSD17B4/AKT1/HADH/SLC25…	NA	NA	NA	NA	NA	NA	NA	NA	NA
GO:0006631	fatty acid metabolic process	cellular metabolic process	1.89245	8.94861e-09	8.77226e-06	PTGS2/CEACAM1/GSTA1/ACSL5/CES1/CPT1A/MFSD2A/XBP1/TBXAS1/CYP4F11/GGT5/PLA2G4A/C3/MLXIPL/SOX9/SIRT1/FASN/AKR1C1/NUDT8/PDK4/INSIG1/FA2H/CYP4F12/SREBF1/EPHX1/ACSM3/SLC27A5/ACADS/ECHDC3/ACOT11/ACAD10/ACSS2/MCEE/TWIST1/ACOX2/CYP4F3/ILVBL/CYP2S1/PPARA/APOC1/AKR1C3/ECI1/ACOT1/TYSND1/CRYL1/PECR/AUH/MGLL/AKR1C2/NDUFAB1/ALKBH7/DGAT2/PLA2G15/SLC27A4/PEX2/ECHDC2/PRXL2B/PRKAG1/HSD17B8/GCDH/AMACR/IRS2/CRAT/PDK2…	NA	NA	NA	NA	NA	NA	NA	NA	NA
GO:0006790	sulfur compound metabolic process	cellular metabolic process	1.86813	1.20934e-07	4.68004e-05	GSTA1/ACSL5/B3GNT3/HYAL1/CTH/B3GNT7/GGT5/FASN/NUDT8/PDK4/STAT5A/SULT1A1/ANGPT1/MVK/ST3GAL4/SLC1A1/TST/ACSM3/B3GNT2/CIAO3/ACOT11/XYLT2/ACSS2/MCEE/OGDH/CHPF/NFE2L2/HAGH/CPS1/GLCE/SLC19A3/MTR/SQOR/PPT2/ACOT1/ETHE1/MPC2/HMGCL/MPST/HSCB/NFU1/OPLAH/CHST12/PAPSS2/B4GAT1/PDHB/HMGCS1/GSTO1/DGAT2/GSTZ1/TPST1/NDOR1/SLC25A10/NUBP2/AHCY/GCDH/AKR1A1/PDK2/CTNS/MRI1/G6PD/LIAS/ACSF3/MMUT/ACSS1/MGST2/ACSF2/ABCB7/G…	1.55121	4.71412e-05	0.00561107	CHST12/OGDH/PDK4/B3GNT7/B3GNT2/MTR/FASN/CHST15/GGT5/ST3GAL2/GSTA1/ACSL5/B3GNT3/GSR/PDHB/ACSM3/SUCLA2/GLCE/CPS1/PAPSS2/ANGPT1/ST3GAL4/NUDT8/CTH/MVK/GCLM/XYLT2/STAT5A/NFE2L2/AHCYL2/MTHFD1/ACOT1/IBA57/B4GAT1/B3GALT6/GCLC/CHPF/CTNS/TST/KYNU/LIAS/SUCLG2/MAT2A/PDK3/ISCA1/TPST2/TPST1/SQOR/FAR1/MMS19/ACSF2/GPAT4/ST3GAL1/LYRM4/NFS1/CIAO3/ACSS2/SLC19A3/SLC7A11/AHCY/OPLAH/UST/ACLY/MCEE/ABCB7/MRI1/ACACA/ACOT…	NA	NA	NA	NA	NA
GO:0032787	monocarboxylic acid metabolic process	cellular metabolic process	1.80406	1.22698e-09	3.12696e-06	PTGS2/CEACAM1/GSTA1/ACSL5/SLC4A4/CES1/CPT1A/MFSD2A/XBP1/TBXAS1/CYP4F11/RDH10/GGT5/PLA2G4A/C3/MLXIPL/SOX9/SIRT1/FASN/AKR1C1/NUDT8/PDK4/INSIG1/FA2H/OSBPL7/GATM/CYP4F12/PC/LDHD/NR1D1/SREBF1/EPHX1/OGT/ACSM3/SLC27A5/ACADS/ECHDC3/ACOT11/ACAD10/ACSS2/MCEE/OGDH/NR5A2/INSR/TWIST1/HAGH/ACOX2/PNKD/CYP4F3/BPGM/ILVBL/CYP2S1/PPARA/APOC1/AKR1C3/ENTPD5/AMDHD1/ENO2/ECI1/ACOT1/TYSND1/CRYL1/MPC2/PECR/ZBTB7A/HSD3B7/…	1.4376	1.69203e-05	0.00233089	PTGS2/PLA2G4A/OGDH/CEACAM1/CPT1A/PDK4/SLC4A4/ZBTB7A/XBP1/AKR1C1/SOX9/HIF1A/MFSD2A/FASN/SIRT1/GGT5/INSIG1/PC/GSTA1/ACSL5/SREBF1/ACAD10/PDHB/INSR/ACSM3/GATM/C3/TNFRSF1A/LPGAT1/TBXAS1/BPGM/SRR/ECHDC3/NUDT8/GIT1/ECI2/PGM1/OSBPL9/PFKM/HK1/RDH10/ACOX3/ACOX2/LONP2/ACOT1/OGT/BRCA1/AKR1C2/AKR1B1/AKR1C3/ACADSB/EPHX1/KYNU/PRKAA1/LIAS/ENTPD5/PDK3/NR5A2/AMDHD1/TWIST1/HSD3B7/ALDH3A2/CYP4F3/POR/PNKD/MTHFD1L/MRS…	NA	NA	NA	NA	NA
GO:0055086	nucleobase-containing small molecule metabolic process	cellular metabolic process	1.58997	1.45157e-06	0.000284563	PANK4/ADCY5/ACSL5/SLC4A4/NMNAT2/PDE9A/MLXIPL/FASN/NUDT18/NUDT8/PDK4/SULT1A1/MVK/GMDS/CAD/OGT/ACSM3/NANS/ACOT11/ACSS2/MCEE/OGDH/HMGCR/PMM1/INSR/NMRK1/BPGM/CPS1/NUDT14/AK4/PPARA/ASMTL/GMPPB/AMPD2/DCTPP1/NTHL1/PPT2/ENTPD5/ENO2/GLRX/ACOT1/MPI/GNE/MPC2/ZBTB7A/ATP5ME/HMGCL/NT5E/GFPT1/PPCDC/HK1/ATP5MF/PFKM/ENTPD2/PAPSS2/PDHB/SMUG1/GDA/HMGCS1/HIF1A/NUDT2/DGAT2/UGGT2/NT5C/ADSS1/TPST1/VCP/HINT1/TYMP/COX2/P…	1.39539	7.3879e-05	0.00768493	PANK4/OGDH/PDK4/NMNAT2/SLC4A4/ZBTB7A/PDE7B/HIF1A/FASN/UAP1L1/NUDT15/CAD/AK4/VCP/GNE/RRM2/ACSL5/GMPS/UGGT1/PDHB/INSR/ACSM3/PDE9A/GFPT1/SUCLA2/PRPS2/SLC25A13/CPS1/BPGM/PAPSS2/NUDT8/RRM1/GIT1/NT5E/PGM1/UGGT2/SLC35A3/MVK/PFKM/HK1/DCTPP1/AK7/PUDP/MTHFD1/ACOT1/PMM2/OGT/NT5C3A/PDE8B/ATP5F1A/KYNU/PRKAA1/SUCLG2/ASMTL/ENTPD5/PDK3/PGM3/ENTPD6/TPST2/TPST1/FAR1/FOXK1/STAT3/CNP/ATIC/PMM1/ALDH6A1/ACSF2/LRRK2/GP…	NA	NA	NA	NA	NA
GO:0022904	respiratory electron transport chain	cellular metabolic process/cellular respiration	2.20531	7.30852e-08	3.72515e-05	POLG2/ETFRF1/NDUFB1/COX7A2/BID/CYC1/UQCRQ/SDHA/COX6C/NDUFB7/SLC25A22/UQCR11/COX8A/NDUFAB1/NDUFA4/NDUFA1/PLEC/CDK1/COX2/COX3/COX7C/NDUFA3/NDUFV2/COX6A1/NDUFA2/NDUFB9/COX5B/ND3/NDUFB6/MYBBP1A/ND4L/CYTB/NDUFB8/NDUFS1/NDUFB4/NDUFS7/NDUFB2/UQCR10/COX1/UQCRH/ND4/COX5A/NDUFV1/ND1/NDUFS4/NDUFS2/SDHB/NDUFA10/UQCC3/NDUFB5/NDUFS8/ND2/CHCHD2/COQ9/NDUFS6/COX4I1/ETFDH/NDUFA9	NA	NA	NA	NA	NA	NA	NA	NA	NA
GO:0045333	cellular respiration	cellular metabolic process/cellular respiration	2.19495	1e-10	5.097e-07	SDHAF4/MLXIPL/NOP53/POLG2/COQ10B/SLC25A33/ETFRF1/NDUFB1/COX7A2/UQCRC2/OGDH/NIPSNAP2/AK4/SIRT3/BID/CYC1/UQCRQ/SDHA/COX7B/COX6C/BLOC1S1/ACO2/NDUFB7/ATP5ME/SLC25A22/ATP7A/IDH3G/ATP5MF/UQCR11/COX8A/TRAP1/PDHB/NDUFAB1/HIF1A/SLC25A25/NDUFA4/NDUFA1/PLEC/VCP/CDK1/UQCC2/COX2/COX3/COX7C/COX6B1/NDUFA3/NDUFV2/COX6A1/IDH3A/NDUFA2/NDUFB9/COX5B/ND3/NDUFB6/MYBBP1A/ND4L/CYTB/OXA1L/SURF1/NDUFB8/NDUFS1/SUCLA2/NDUFB…	NA	NA	NA	NA	NA	NA	NA	NA	NA
GO:0042773	ATP synthesis coupled electron transport	cellular metabolic process/cellular respiration	2.16965	2.54681e-07	7.21172e-05	NDUFB1/COX7A2/BID/CYC1/UQCRQ/SDHA/COX6C/NDUFB7/UQCR11/COX8A/NDUFAB1/NDUFA4/NDUFA1/CDK1/COX2/COX3/COX7C/NDUFA3/NDUFV2/COX6A1/NDUFA2/NDUFB9/COX5B/ND3/NDUFB6/ND4L/CYTB/NDUFB8/NDUFS1/NDUFB4/NDUFS7/NDUFB2/UQCR10/COX1/UQCRH/ND4/COX5A/NDUFV1/ND1/NDUFS4/NDUFS2/NDUFA10/UQCC3/NDUFB5/NDUFS8/ND2/CHCHD2/COQ9/NDUFS6/COX4I1/NDUFA9	NA	NA	NA	NA	NA	NA	NA	NA	NA
GO:0042775	mitochondrial ATP synthesis coupled electron transport	cellular metabolic process/cellular respiration	2.16965	2.54681e-07	7.21172e-05	NDUFB1/COX7A2/BID/CYC1/UQCRQ/SDHA/COX6C/NDUFB7/UQCR11/COX8A/NDUFAB1/NDUFA4/NDUFA1/CDK1/COX2/COX3/COX7C/NDUFA3/NDUFV2/COX6A1/NDUFA2/NDUFB9/COX5B/ND3/NDUFB6/ND4L/CYTB/NDUFB8/NDUFS1/NDUFB4/NDUFS7/NDUFB2/UQCR10/COX1/UQCRH/ND4/COX5A/NDUFV1/ND1/NDUFS4/NDUFS2/NDUFA10/UQCC3/NDUFB5/NDUFS8/ND2/CHCHD2/COQ9/NDUFS6/COX4I1/NDUFA9	NA	NA	NA	NA	NA	NA	NA	NA	NA
GO:0009060	aerobic respiration	cellular metabolic process/cellular respiration	2.15295	2.88323e-09	4.89861e-06	MLXIPL/NOP53/SLC25A33/NDUFB1/COX7A2/UQCRC2/OGDH/NIPSNAP2/AK4/SIRT3/BID/CYC1/UQCRQ/SDHA/COX7B/COX6C/BLOC1S1/ACO2/NDUFB7/ATP5ME/ATP7A/IDH3G/ATP5MF/UQCR11/COX8A/PDHB/NDUFAB1/HIF1A/NDUFA4/NDUFA1/VCP/CDK1/UQCC2/COX2/COX3/COX7C/COX6B1/NDUFA3/NDUFV2/COX6A1/IDH3A/NDUFA2/NDUFB9/COX5B/ND3/NDUFB6/ND4L/CYTB/OXA1L/SURF1/NDUFB8/NDUFS1/SUCLA2/NDUFB4/ATP6/ATP5F1A/NDUFS7/NDUFB2/UQCR10/COX1/ATP8/CAT/SUCLG2/ANTKMT/…	NA	NA	NA	NA	NA	NA	NA	NA	NA
GO:0019646	aerobic electron transport chain	cellular metabolic process/cellular respiration	2.15155	8.79946e-07	0.000186878	NDUFB1/COX7A2/CYC1/UQCRQ/SDHA/COX6C/NDUFB7/UQCR11/COX8A/NDUFAB1/NDUFA4/NDUFA1/COX2/COX3/COX7C/NDUFA3/NDUFV2/COX6A1/NDUFA2/NDUFB9/COX5B/ND3/NDUFB6/ND4L/CYTB/NDUFB8/NDUFS1/NDUFB4/NDUFS7/NDUFB2/UQCR10/COX1/UQCRH/ND4/COX5A/NDUFV1/ND1/NDUFS4/NDUFS2/NDUFA10/UQCC3/NDUFB5/NDUFS8/ND2/COQ9/NDUFS6/COX4I1/NDUFA9	NA	NA	NA	NA	NA	NA	NA	NA	NA
GO:0006119	oxidative phosphorylation	cellular metabolic process/cellular respiration	2.05495	2.11275e-07	6.73043e-05	MLXIPL/SLC25A33/NDUFB1/COX7A2/UQCRC2/NIPSNAP2/AK4/BID/CYC1/UQCRQ/SDHA/COX7B/COX6C/NDUFB7/ATP5ME/ATP7A/ATP5MF/UQCR11/COX8A/NDUFAB1/NDUFA4/NDUFA1/VCP/CDK1/UQCC2/COX2/COX3/COX7C/COX6B1/NDUFA3/NDUFV2/COX6A1/NDUFA2/NDUFB9/COX5B/ND3/NDUFB6/ND4L/CYTB/NDUFB8/NDUFS1/NDUFB4/ATP6/ATP5F1A/NDUFS7/NDUFB2/UQCR10/COX1/ATP8/ANTKMT/UQCRH/ND4/COX5A/NDUFV1/ND1/NDUFS4/NDUFS2/SHMT2/NDUFA10/ATP5F1D/UQCC3/NDUFB5/NDUFS8/…	NA	NA	NA	NA	NA	NA	NA	NA	NA
GO:0032508	DNA duplex unwinding	cellular process	NA	NA	NA	NA	NA	NA	NA	NA	2.06931	4.54643e-06	0.0012874	0.00118659	DDX3X/RAD54L/CHD4/HELB/MCM3/BRIP1/RECQL5/MCM6/MCM5/RECQL4/TOP2A/MCM4/IGHMBP2/DHX36/DNA2/MCM2/FBH1/MCM7/CHD6/MCM9/RUVBL2/BLM/ERCC2/DDX1/DHX9/RFC3/DSCC1/FANCM/XRCC5/MCM8/RFC2/ERCC6L/RFC5/CHTF18/CHD1/RAD51/RUVBL1
GO:0042026	protein refolding	cellular process	NA	NA	NA	NA	-2.08329	2.1604e-06	0.000501148	HSP90AA1/HSPD1/DNAJB2/HSPA1A/HSPA1B/HSPA1L/HSPA6	-2.1255	1.2178e-05	0.00269875	0.00248743	HSP90AA1/HSPD1/DNAJB2/HSPA1A/HSPA1B/HSPA1L/HSPA6
GO:0006458	'de novo' protein folding	cellular process	NA	NA	NA	NA	-2.04673	3.81731e-06	0.000778274	DNAJB4/HSPD1/HSPH1/HSPE1/DNAJB1/HSPA1A/HSPA1B/HSPA1L/HSPA6	-2.12766	6.33502e-06	0.00161448	0.00148806	DNAJC2/DNAJB4/HSPD1/HSPH1/DNAJB1/HSPE1/HSPA1A/HSPA1B/HSPA1L/HSPA6
GO:0051085	chaperone cofactor-dependent protein refolding	cellular process	NA	NA	NA	NA	-2.09613	1.19246e-06	0.000357529	DNAJB4/HSPH1/HSPE1/DNAJB1/HSPA1A/HSPA1B/HSPA1L/HSPA6	-2.15076	3.12739e-06	0.000978802	0.00090216	HSPH1/DNAJB1/HSPE1/HSPA1A/HSPA1B/HSPA1L/HSPA6
GO:0051084	'de novo' posttranslational protein folding	cellular process	NA	NA	NA	NA	-2.07207	3.18786e-06	0.000706457	DNAJB4/HSPH1/HSPE1/DNAJB1/HSPA1A/HSPA1B/HSPA1L/HSPA6	-2.16443	5.08969e-06	0.00136538	0.00125846	HSPH1/DNAJB1/HSPE1/HSPA1A/HSPA1B/HSPA1L/HSPA6
GO:0061077	chaperone-mediated protein folding	cellular process	NA	NA	NA	NA	-2.12901	3.55238e-07	0.000139281	DNAJB4/DNAJB6/PPID/CHORDC1/HSPH1/HSPE1/DNAJB1/DNAJB2/HSPB1/HSPA1A/HSPA1B/HSPA1L/HSPA6	-2.17845	4.14694e-07	0.000264212	0.000243523	ST13/FKBP4/DNAJB6/DNAJB4/CLU/CHORDC1/HSPH1/DNAJB1/HSPE1/PPID/DNAJB2/HSPB1/HSPA1A/HSPA1B/HSPA1L/HSPA6
GO:0001657	ureteric bud development	developmental process	NA	NA	NA	NA	-2.00471	1.37419e-05	0.00212438	BMP2/SIX4/GZF1/VEGFA/PTCH1/ARG2/FOXC1/FGF2/SDC4/CRLF1/GREM1/RARA/FOXD1/SMAD7/SHH/GATA3/FOXJ1/NOG	NA	NA	NA	NA	NA
GO:0060538	skeletal muscle organ development	developmental process	NA	NA	NA	NA	-2.00759	6.3457e-07	0.000215627	BASP1/WT1/CYP26B1/MYOCD/ZNF689/TBX1/CFLAR/CAV2/HOMER1/ZBTB18/NUPR1/CCNT2/MEF2D/SIX4/NR2F2/CITED2/CAV1/HEYL/SHOX2/FOXL2/BTG2/EGR1/IGF2/MAFF/RBM24/ATF3/HLX/MYOM2/RCAN1/SHH/EGR2/ANKRD1	NA	NA	NA	NA	NA
GO:0007519	skeletal muscle tissue development	developmental process	NA	NA	NA	NA	-2.09712	7.7261e-08	5.6257e-05	CYP26B1/MYOCD/ZNF689/TBX1/CFLAR/CAV2/HOMER1/ZBTB18/NUPR1/CCNT2/MEF2D/SIX4/NR2F2/CITED2/CAV1/HEYL/SHOX2/FOXL2/BTG2/EGR1/IGF2/MAFF/RBM24/ATF3/HLX/MYOM2/RCAN1/SHH/EGR2/ANKRD1	NA	NA	NA	NA	NA
GO:0007517	muscle organ development	developmental process	-1.83658	1.89542e-06	0.000333137	SMAD7/DLL4/SGCB/TBX1/NRG1/NUPR1/RBPJ/PAXBP1/SFMBT1/COL11A1/DDX17/FBXO22/HOMER1/KMT5B/TGFBR1/TEAD4/BVES/MRAS/CHD7/NKX2-5/WT1/EID2B/EID2/MAPK14/HLX/BMP2/NR2F2/CFLAR/CAV2/EGR3/FOXL2/ALX4/EGR2/ARID5B/PTCD2/ZBTB18/SHH/SIX1/FHL1/TGFB2/RBM24/HEG1/MSC/RCAN1/MSX1/SHOX2/FZD2/MYOM2/CAV1/TPM1/IGF2/ITGA11/JPH2/BTG2/ANKRD1/USP2/TAGLN/NOG	-2.06524	2.12297e-10	1.0756e-06	PKP2/ALX4/MRAS/SOX15/DLL4/BASP1/POU6F1/WT1/SIRT6/CYP26B1/SFMBT1/MYOCD/ZNF689/TBX1/CFLAR/SRI/LIF/CAV2/HOMER1/ZBTB18/ETV1/SERP1/KMT5B/TEAD4/NUPR1/PAXBP1/CCNT2/BMP2/MEF2D/EID2B/SIX4/NR2F2/POU4F1/EID2/CITED2/CAV1/NKX2-5/FOXC1/ID3/JPH2/ITGA11/HEYL/TGFB2/SHOX2/FOXL2/BTG2/EGR1/IGF2/FZD2/HEG1/SMAD7/MAFF/RBM24/ARID5B/TPM1/ATF3/HLX/MYOM2/RCAN1/MSX1/SHH/TAGLN/EGR3/USP2/EGR2/ANKRD1/NOG	NA	NA	NA	NA	NA
GO:0060415	muscle tissue morphogenesis	developmental process	-2.02278	2.24053e-05	0.0017933	SMAD7/DLL4/TBX1/NRG1/RBPJ/COL11A1/TGFBR1/CHD7/NKX2-5/BMP2/PTCD2/TGFB2/HEG1/SHOX2/FZD2/TPM1/ANKRD1/NOG	NA	NA	NA	NA	NA	NA	NA	NA	NA
GO:0072111	cell proliferation involved in kidney development	developmental process	-2.02457	3.29837e-05	0.00247232	MYC/OSR1/WT1/BMP7/BMP2/CFLAR/IL6R/SHH/PTCH1/GATA3/PDGFB	NA	NA	NA	NA	NA	NA	NA	NA	NA
GO:0048644	muscle organ morphogenesis	developmental process	-2.06904	5.23518e-05	0.00370607	SMAD7/DLL4/TBX1/NRG1/RBPJ/COL11A1/TGFBR1/CHD7/NKX2-5/BMP2/ARID5B/PTCD2/TGFB2/HEG1/SHOX2/FZD2/TPM1/ANKRD1/NOG	NA	NA	NA	NA	NA	NA	NA	NA	NA
GO:0061035	regulation of cartilage development	developmental process	-2.09094	1.49825e-05	0.00138847	TGFBR1/SMAD1/BMPR1B/BMPR2/RARA/MBOAT2/LOXL2/BMP2/SHOX2/RARB/EFEMP1/GREM1/MAF/GDF6/NOG	NA	NA	NA	NA	NA	NA	NA	NA	NA
GO:0042632	cholesterol homeostasis	homeostatic process	2.0588	9.70119e-05	0.00574964	ABCG1/TTC39B/LDLR/CES1/XBP1/SIRT1/AKR1C1/INSIG1/PCSK9/NR1D1/ACSM3/HMGCR/NR5A2/LRP5/LDLRAP1/DGAT2/ABCA2/SREBF2/EPHX2/FGFR4/LIMA1/ABCA5	NA	NA	NA	NA	NA	NA	NA	NA	NA
GO:0055092	sterol homeostasis	homeostatic process	2.0524	0.00010051	0.00582158	ABCG1/TTC39B/LDLR/CES1/XBP1/SIRT1/AKR1C1/INSIG1/PCSK9/NR1D1/ACSM3/HMGCR/NR5A2/LRP5/LDLRAP1/DGAT2/ABCA2/SREBF2/EPHX2/FGFR4/LIMA1/ABCA5	NA	NA	NA	NA	NA	NA	NA	NA	NA
GO:0006959	humoral immune response	immune response	2.37302	1.03264e-08	8.77226e-06	CXCL2/CXCL8/CXCL1/CXCL3/SLPI/CCL2/C4BPA/PRSS3/RGCC/PTPN6/TF/FGB/CFD/CFH/C5/C3/FGA/CD55/RPL39/SPON2/C1RL/CXCL5/ANG/PSMB10/ROMO1	NA	NA	NA	NA	NA	NA	NA	NA	NA
GO:0006956	complement activation	immune system process	2.17082	5.31943e-05	0.00371413	C4BPA/RGCC/CFD/CFH/C5/C3/CD55/C1RL	NA	NA	NA	NA	NA	NA	NA	NA	NA
GO:0002820	negative regulation of adaptive immune response	immune system process	2.08967	0.000111304	0.00616651	CEACAM1/ZC3H12A/BCL6/C4BPA/PTPN6/AHR/CD55	NA	NA	NA	NA	NA	NA	NA	NA	NA
GO:0002823	negative regulation of adaptive immune response based on somatic recombination of immune receptors built from immunoglobulin superfamily domains	immune system process	2.05918	0.000134807	0.00723275	CEACAM1/ZC3H12A/BCL6/C4BPA/PTPN6/AHR/CD55	NA	NA	NA	NA	NA	NA	NA	NA	NA
GO:0010883	regulation of lipid storage	localization	2.0461	0.000169545	0.00815256	ZC3H12A/ABCG1/TTC39B/NFKBIA/CES1/CPT1A/C3/SIRT1/SREBF1/IKBKE/PPARA/ALKBH7/PNPLA2/SREBF2	NA	NA	NA	NA	NA	NA	NA	NA	NA
GO:0046942	carboxylic acid transport	localization	2.04229	4.69194e-07	0.000119574	CEACAM1/SLC13A2/SLC38A2/SLC26A9/CES1/SLC25A29/RGS2/SLC7A2/PLA2G4A/AKR1C1/SLC12A2/LLGL2/SLC6A6/SERINC5/BDKRB2/SLC1A1/SLC43A1/SLC27A5/SLC17A3/ABCC10/ABCC6/SLC23A1/SLC25A11/SLC16A3/SLCO2B1/SLC16A5/SLC23A2/ABCG2/MPC2/SLC25A22/SFXN5/SLC17A5/SLC46A1/SLC51B/ABCC5/SLC9A3R1/SLC27A4/SLC25A10/ABCC3/SLC19A1	NA	NA	NA	NA	NA	NA	NA	NA	NA
GO:0015849	organic acid transport	localization	2.00238	3.15509e-07	8.46395e-05	CEACAM1/SLC13A2/ACSL5/SLC38A2/SLC26A9/SLC25A29/CPT1A/MFSD2A/RGS2/SLC7A2/PLA2G4A/AKR1C1/SLC12A2/LLGL2/SLC6A6/SERINC5/BDKRB2/SLC1A1/SLC43A1/SLC27A5/SLC23A1/SLC25A11/SLC16A3/SLC38A10/PPARA/SLCO2B1/SPX/SLC23A2/ABCG2/MPC2/SLC25A22/SFXN5/SLC17A5/SLC46A1/SLC51B/FIS1/ABCC5/SLC9A3R1/SLC27A4/SLC25A44/SLC25A10/ABCC3/SLC19A1/SFXN4/IRS2/CTNS	NA	NA	NA	NA	NA	NA	NA	NA	NA
GO:0098660	inorganic ion transmembrane transport	localization	1.57538	2.01729e-06	0.000342738	CEMIP/PKD1/TCN1/SLC4A4/TRPC6/PTPN6/SLC26A9/KCNK5/GEM/TMEM37/FXYD2/GRIN2D/SCNN1A/ANK3/SLC12A2/PTK2B/SLC6A6/LCN2/PCSK9/KCNK6/ABCB6/STK39/SLC1A1/SLC4A11/CACNA1D/TRPM2/STEAP2/SLC26A11/TRPM4/SLC9A2/SCARA5/SLC17A3/SLC23A1/SLC25A11/DNM2/BIN1/TCN2/CYBA/NIPSNAP2/TESC/KCNK1/APOL1/TWIST1/MCOLN1/KCNE4/CYC1/KCNC4/COX7B/ITPR3/AKAP9/GLRX/TRPC4AP/SLC12A9/ATP5ME/UTRN/SLC25A22/ATP7A/SLC17A5/CACNG6/SLC46A1/MICU2/SL…	NA	NA	NA	NA	NA	NA	NA	NA	NA
GO:0046889	positive regulation of lipid biosynthetic process	metabolic process	2.20659	9.56353e-06	0.000974906	PTGS2/ABCG1/WNT4/LDLR/MFSD2A/RDH10/MLXIPL/NR1D1/SREBF1/PRKCD/ADM/SIRT3/PPARA	NA	NA	NA	NA	NA	NA	NA	NA	NA
GO:0046503	glycerolipid catabolic process	metabolic process	2.16546	6.37456e-05	0.00416553	LIPE/LDLR/PLA2G4A/GPCPD1/ABHD16A/SORL1/CPS1/AADAC/APOC1/MGLL/PLA2G15/PNPLA2	NA	NA	NA	NA	NA	NA	NA	NA	NA
GO:0044242	cellular lipid catabolic process	metabolic process	2.12614	5.38146e-08	3.0477e-05	LIPE/LDLR/CPT1A/MFSD2A/PLA2G4A/NUDT8/GPCPD1/BCO1/LRP1/SMPDL3B/ABHD16A/AKR1B10/ACADS/PRKCD/ACAD10/MCEE/SORL1/TWIST1/ACOX2/CPS1/ILVBL/PPARA/AADAC/APOC1/AKR1C3/ECI1/SMPD2/TYSND1/AUH/MGLL/PLA2G15/HEXA/SLC27A4/PNPLA2/PEX2/ECHDC2/GCDH/AMACR/IRS2/CRAT/PLBD2/GLA/MGST2/GALC/ACOX3/MTOR/ACOT8/ACOX1/PCCA/NAGA/PNPLA4/PLCG2/ETFB/BDH2/ASAH1/SLC27A2/GBA2/LPIN3/DECR1/LONP2/PNPLA6/HADHA/AIG1/LYPLA2/PPT1/HSD17B4/AK…	1.8003	1.51803e-06	0.000422049	PLA2G4A/LDLR/CPT1A/MFSD2A/AKR1B10/LRP1/ACAD10/CPS1/NAPEPLD/NUDT8/SMPDL3B/ECI2/PRKCD/LIPE/ACOX3/ACOX2/LONP2/AKR1C3/GPCPD1/ACER3/BCO1/TWIST1/SORL1/GALC/HADHA/MTOR/PLA2G6/ACADS/PLCG2/PLA2G15/CYP1B1/LPIN1/ECHDC2/SLC27A4/ABCD3/PLBD2/ABHD16A/ILVBL/ABHD2/LPIN2/TYSND1/PEX2/SMPD2/APOC1/PCCA/MCEE/PPT1/GCDH/LYPLA2/PEX13/AUH/HSD17B4/GLA/PPARA/PCCB/PNPLA6/ECI1/DDHD2/ETFDH/IDH1/ACAT2/MGLL/CROT	NA	NA	NA	NA	NA
GO:0045940	positive regulation of steroid metabolic process	metabolic process	2.09715	7.17967e-05	0.00457435	ABCG1/WNT4/CES1/NR1D1/SREBF1/ADM/APOC1/LDLRAP1	NA	NA	NA	NA	NA	NA	NA	NA	NA
GO:0009395	phospholipid catabolic process	metabolic process	2.09472	0.000150272	0.0076956	LDLR/PLA2G4A/GPCPD1/SMPDL3B/ABHD16A/PRKCD/APOC1/SMPD2/PLA2G15/PLBD2	NA	NA	NA	NA	NA	NA	NA	NA	NA
GO:0090181	regulation of cholesterol metabolic process	metabolic process	2.09368	0.000103733	0.00594074	ABCG1/TTC39B/LDLR/CES1/DGKQ/SREBF1/LDLRAP1/DGAT2/EPHX2/POR/MBTPS2/PRKAA1	NA	NA	NA	NA	NA	NA	NA	NA	NA
GO:0120254	olefinic compound metabolic process	metabolic process	2.08931	2.94761e-06	0.000429256	PTGS2/GSTA1/WNT4/LIPE/TBXAS1/CYP4F11/RBP4/RDH10/PLA2G4A/AKR1C1/DGKQ/RDH13/EGR1/BCO1/CYP4F12/CLCN2/EPHX1/AKR1B15/AKR1B10/ADM/CYP4F3/CYP2S1/AKR1C3/MGLL/AKR1C2/DGAT2/PNPLA2/CYP3A5	NA	NA	NA	NA	NA	NA	NA	NA	NA
GO:0006695	cholesterol biosynthetic process	metabolic process	2.08897	3.72983e-05	0.0026776	ABCG1/CES1/INSIG1/MVK/NPC1L1/SREBF1/HMGCR/IDI1/HMGCS1/CYP51A1/G6PD/POR/DHCR24/PMVK/EBP/FDFT1/MBTPS2/PRKAA1/NSDHL/MVD/DHCR7/HSD17B7/SC5D/FDPS/CYB5R3	NA	NA	NA	NA	NA	NA	NA	NA	NA
GO:1902653	secondary alcohol biosynthetic process	metabolic process	2.08897	3.72983e-05	0.0026776	ABCG1/CES1/INSIG1/MVK/NPC1L1/SREBF1/HMGCR/IDI1/HMGCS1/CYP51A1/G6PD/POR/DHCR24/PMVK/EBP/FDFT1/MBTPS2/PRKAA1/NSDHL/MVD/DHCR7/HSD17B7/SC5D/FDPS/CYB5R3	NA	NA	NA	NA	NA	NA	NA	NA	NA
GO:0050810	regulation of steroid biosynthetic process	metabolic process	2.06056	5.71768e-05	0.00383461	SNAI1/ABCG1/WNT4/CES1/SIRT1/DGKQ/INSIG1/EGR1/CLCN2/NR1D1/SREBF1/ADM/AKR1C3	NA	NA	NA	NA	NA	NA	NA	NA	NA
GO:0008203	cholesterol metabolic process	metabolic process	2.05043	3.36989e-06	0.00047712	ABCG1/LIPE/TTC39B/LDLR/CES1/DGKQ/INSIG1/MVK/NPC1L1/PCSK9/SREBF1/OSBPL5/HMGCR/APOL1/LRP5/LDLRAP1/IDI1/SNX17/HMGCS1/DGAT2/CYP51A1/SREBF2/SQLE/EPHX2/G6PD/POR/DHCR24/LIMA1/PMVK/ABCA5/EBP/FDFT1/MBTPS2/PRKAA1/NSDHL/CAT/PIP4P1/GBA2/MVD/DHCR7/HSD17B7/APP	NA	NA	NA	NA	NA	NA	NA	NA	NA
GO:1902652	secondary alcohol metabolic process	metabolic process	2.0383	2.55317e-06	0.000396422	ABCG1/LIPE/TTC39B/LDLR/CES1/DGKQ/INSIG1/MVK/NPC1L1/PCSK9/SREBF1/OSBPL5/HMGCR/APOL1/LRP5/LDLRAP1/IDI1/ACO2/IDH3G/SNX17/HMGCS1/DGAT2/CYP51A1/SREBF2/SQLE/IDH3A/EPHX2/G6PD/POR/DHCR24/LIMA1/PMVK/ABCA5/EBP/FDFT1/MBTPS2/PRKAA1/NSDHL/CAT/PIP4P1/GBA2/MVD/DHCR7/HSD17B7/APP	NA	NA	NA	NA	NA	NA	NA	NA	NA
GO:0016126	sterol biosynthetic process	metabolic process	2.00445	9.93998e-05	0.00582158	ABCG1/CES1/INSIG1/MVK/NPC1L1/SREBF1/HMGCR/IDI1/HMGCS1/CYP51A1/SQLE/G6PD/POR/DHCR24/PMVK/EBP/FDFT1/MBTPS2/PRKAA1/NSDHL/MVD/DHCR7/HSD17B7/SC5D/FDPS/CYB5R3	NA	NA	NA	NA	NA	NA	NA	NA	NA
GO:0016042	lipid catabolic process	metabolic process	1.99894	1.79105e-08	1.30414e-05	LIPE/LDLR/CES1/CPT1A/MFSD2A/CYP4F11/PLA2G4A/NUDT8/PLAAT4/GPCPD1/BCO1/CYP4F12/LRP1/SMPDL3B/ABHD16A/AKR1B10/PLCXD3/ACADS/PRKCD/ACAD10/MCEE/PLAAT3/SORL1/TWIST1/ACOX2/CYP4F3/CPS1/ILVBL/PPARA/AADAC/PLCB3/APOC1/AKR1C3/HSD17B11/ECI1/SMPD2/TYSND1/AUH/MGLL/SNX17/PLA2G15/HEXA/SLC27A4/PNPLA2/PEX2/ECHDC2/GCDH/AMACR/IRS2/CRAT/PLBD2/GLA/MGST2/THRA/GALC/PAFAH2/ACOX3/PLCD1/PLD2/FMC1/MTOR/ACOT8/SPP1/PLA2G12A/ACOX…	1.67699	1.07538e-05	0.00176813	PLA2G4A/LDLR/CPT1A/MFSD2A/AKR1B10/LRP1/PLCD4/ACAD10/CPS1/NAPEPLD/PLAAT3/PLCXD3/NUDT8/SMPDL3B/ECI2/PRKCD/LIPE/ACOX3/ACOX2/LONP2/AKR1C3/GPCPD1/ACER3/PRKAA1/BCO1/TWIST1/CYP4F3/SORL1/PLCB1/GALC/NCEH1/PLA2G12A/CYP4F11/HADHA/MTOR/PLA2G6/ACADS/PLCG2/PLA2G15/CYP1B1/LPIN1/ECHDC2/SLC27A4/ABCD3/HSD17B11/PLBD2/ABHD16A/ILVBL/ABHD2/LPIN2/THRA/TYSND1/PEX2/SMPD2/APOC1/CYP4F12/PCCA/MCEE/SNX17/PPT1/GCDH/LYPLA2/PEX…	NA	NA	NA	NA	NA
GO:0046890	regulation of lipid biosynthetic process	metabolic process	1.98152	1.77311e-06	0.000333137	PTGS2/CEACAM1/SNAI1/ABCG1/WNT4/LDLR/CES1/MFSD2A/RDH10/C3/MLXIPL/SIRT1/DGKQ/PDK4/INSIG1/EGR1/CLCN2/NR1D1/SREBF1/PRKCD/ADM/SIRT3/PPARA/APOC1/AKR1C3	NA	NA	NA	NA	NA	NA	NA	NA	NA
GO:0002181	cytoplasmic translation	metabolic process	1.96005	9.34657e-07	0.000190558	RPL39/EIF2B3/DPH1/RPS29/RPS21/CPEB2/RPL22L1/TMA7/RPL9/RPL31/RPL27/RPS15A/RPL18A/RPL13A/RPLP0P6/RPLP1/DHX36/RPS12/RPS3A/RPS7/RPL34/GSPT1/RPS13/RPL41/RPS10/RPS27/RPLP0/EIF4A1/RPS18/RPL36/RPL21/RPL38/RPL35A/RPS16/RPS5/RPS26/EIF5/MTOR/RPS3/RPL27A/RPL11/RPL37A/RPLP2/RPS9/RPS11/RPS17/RPL23A/RPL18/EEF2/RPL17/ZNF385A/PKM/RPL29/RPL3/RPS20/RPL35/EIF3E/DPH7/RPS14/METTL3/RPSA/RPL10/RPS27A/RPL13/RPS19/EIF2D/R…	NA	NA	NA	NA	NA	NA	NA	NA	NA
GO:0016054	organic acid catabolic process	metabolic process	1.92559	1.89391e-06	0.000333137	GLUL/CRYM/CPT1A/MFSD2A/CYP4F11/NUDT8/GCAT/CYP4F12/LDHD/TST/ACADS/HGD/ACAD10/MCEE/TWIST1/ACOX2/CYP4F3/ILVBL/PPARA/BCKDHA/OAT/AMDHD1/ECI1/TYSND1/BCAT2/ACAD8/AUH/HMGCL/MPST/PLA2G15/SLC27A4/GSTZ1/PEX2/SLC25A44/ECHDC2/AHCY/GCDH/AMDHD2/AKR1A1/AMACR/IRS2/CRAT/KYAT3/ACSF3/FAH/ACOX3/ACADSB/SHMT1/MTOR/ACOT8/ASRGL1/ACOX1/KYNU/PCCA/PGD/ETFB/GOT1/BDH2/SLC27A2/LPIN3/ENOSF1/DECR1/LONP2/HADHA/AIG1/HSD17B4/AKT1/H…	NA	NA	NA	NA	NA	NA	NA	NA	NA
GO:0008202	steroid metabolic process	metabolic process	1.88912	6.43697e-07	0.000156234	SNAI1/ABCG1/WNT4/LIPE/TTC39B/LDLR/CES1/SIRT1/AKR1C1/DGKQ/INSIG1/SULT1A1/MVK/OSBPL7/NPC1L1/PCSK9/SERPINA6/EGR1/CLCN2/NR1D1/SREBF1/AKR1B15/SLC27A5/ADM/OSBPL5/HMGCR/NR5A2/APOL1/LRP5/APOC1/AKR1C3/LDLRAP1/IDI1/HSD17B11/HSD3B7/SNX17/AKR1C2/HMGCS1/DGAT2/ABCA2/CYP3A5/CYP51A1/SREBF2/SQLE/HSD17B8/EPHX2/AMACR/G6PD/POR/DHCR24/AGTR1/FGFR4/LIMA1/OSBPL9/ARMC5/PMVK/ACOT8/SPP1/ABCA5/EBP/FDFT1/MBTPS2/PRKAA1/NSDHL/…	NA	NA	NA	NA	NA	NA	NA	NA	NA
GO:0044283	small molecule biosynthetic process	metabolic process	1.79725	5.40696e-09	6.88982e-06	PTGS2/CEACAM1/SNAI1/ABCG1/WNT4/GLUL/CES1/XBP1/CTH/TBXAS1/CYP4F11/RBP4/RDH10/GGT5/PLA2G4A/MLXIPL/PYCR3/SIRT1/FASN/DGKQ/PDK4/INSIG1/PTK2B/FA2H/MVK/SERINC5/OSBPL7/ITPKA/NPC1L1/GATM/EGR1/BCO1/PC/CLCN2/CAD/NR1D1/SREBF1/ASS1/OGT/ACSM3/COQ10B/COQ8B/SLC27A5/ADM/ACSS2/HMGCR/SIRT7/CPS1/ILVBL/PPARA/APOC1/MTR/AKR1C3/OAT/IDI1/MGST3/ASL/PECR/HSD3B7/BCAT2/HMGCL/NT5E/SDHAF3/IP6K2/MGLL/NDUFAB1/HMGCS1/ATF4/DGAT2/S…	NA	NA	NA	NA	NA	NA	NA	NA	NA
GO:1901615	organic hydroxy compound metabolic process	metabolic process	1.72737	1.28547e-07	4.68004e-05	NR4A2/SNAI1/ABCG1/WNT4/LIPE/TTC39B/CRYM/LDLR/CES1/SGPP2/DDC/CYP4F11/RBP4/RDH10/PLA2G4A/SIRT1/AKR1C1/DGKQ/INSIG1/PTK2B/SULT1A1/MVK/OSBPL7/ITPKA/RDH13/NPC1L1/PCSK9/BCO1/ITGB2/SLC1A1/CYP4F12/LDHD/CLCN2/NR1D1/SREBF1/AKR1B15/SLC27A5/AKR1B10/DPM2/LY6E/OSBPL5/ACSS2/HMGCR/NR5A2/APOL1/HAGH/PNKD/CYP4F3/PDXP/LRP5/AKR1C3/LDLRAP1/IDI1/ACO2/PECR/HSD3B7/ATP7A/IDH3G/IP6K2/MAOA/GK/DEGS2/SNX17/AKR1C2/HMGCS1/HIF1A/…	NA	NA	NA	NA	NA	NA	NA	NA	NA
GO:0032881	regulation of polysaccharide metabolic process	metabolic process	-2.00057	5.60967e-05	0.00383069	IRS1/HAS2/PPP1R3B/EPM2AIP1/DYRK2/IGF2/PPP1R3D/PPP1R3C/PDGFB	NA	NA	NA	NA	NA	NA	NA	NA	NA
GO:0032885	regulation of polysaccharide biosynthetic process	metabolic process	-2.01804	7.11111e-05	0.00457435	IRS1/HAS2/PPP1R3B/EPM2AIP1/DYRK2/IGF2/PPP1R3D/PPP1R3C/PDGFB	NA	NA	NA	NA	NA	NA	NA	NA	NA
GO:0006986	response to unfolded protein	response to chemical	NA	NA	NA	NA	-2.10698	4.85848e-09	4.95274e-06	THBS1/BOK/VAPB/SERP1/PARP16/CCND1/DNAJA1/DNAJB4/HSP90AA1/CHAC1/YOD1/HSP90AB1/HSPD1/KBTBD6/SERPINH1/HSPH1/HSPE1/DDIT3/DNAJB1/DNAJB2/HSPB1/ATF3/BAG3/HSPA4L/HSPA1A/HSPA1B/HSPB8/HSPA1L/HSPA6	-2.0714	2.32079e-07	0.000227669	0.000209842	PIGBOS1/UFL1/CREB3L1/SERP1/SERPINH1/DNAJB4/ATF3/DNAJA1/HSP90AA1/CCND1/HSP90AB1/YOD1/HSPD1/DDIT3/KBTBD6/HSPH1/DNAJB1/HSPE1/DNAJB2/HSPB1/BAG3/HSPA4L/HSPA1A/HSPA1B/HSPB8/HSPA1L/HSPA6
GO:0032496	response to lipopolysaccharide	response to chemical	1.85615	8.53335e-07	0.000186878	CXCL2/CXCL8/PTGS2/CXCL1/CXCL3/FOS/DUSP10/ZC3H12A/ZFP36/SLPI/CCL2/NR4A1/NFKBIA/PELI1/XBP1/LGALS9/GGT5/JUND/LCN2/CD14/TFPI/CD55/SBNO2/SPON2/NR1D1/ASS1/CXCL5	NA	NA	NA	NA	NA	NA	NA	NA	NA
GO:0009617	response to bacterium	response to other organism	1.86412	1.06577e-07	4.52686e-05	CXCL2/CXCL8/PTGS2/CXCL1/CXCL3/FOS/DUSP10/ZC3H12A/ZFP36/VIL1/SLPI/CCL2/C4BPA/NR4A1/TF/NFKBIA/FGB/PELI1/XBP1/CFD/CA5B/LGALS9/GGT5/GBP2/C3/OAS1/NLRC5/JUND/FGA/LCN2/CD14/TFPI/CD55/RPL39/SBNO2/SPON2/NR1D1/ASS1/CXCL5/ANG/TENT5A/PRKCD/ADM/GSDMD/PLAAT3/CYBA/ROMO1/CPS1/NFKB2	NA	NA	NA	NA	NA	NA	NA	NA	NA
GO:0071402	cellular response to lipoprotein particle stimulus	response to stimulus	NA	NA	NA	NA	2.06539	8.54587e-05	0.00837659	ABCG1/LDLR/ABCA1/MIA3/ITGB2	NA	NA	NA	NA	NA
GO:1990868	response to chemokine	response to stimulus	2.31844	2.64437e-06	0.000396422	CXCL2/CXCL8/CXCL1/CXCL3/ZC3H12A/CCL2/SLC12A2/CXCR4/PTK2B/STK39/CXCL5/GPR75/RBM15	2.10576	5.11226e-05	0.00574585	CCL2/CXCL2/CXCL1/CXCL8/SLC12A2/CXCL5/ZC3H12A/SH2B3/HIF1A/PTK2B/CXCL3/GPR75/ROBO1/STK39	2.41739	5.57989e-07	0.000284407	0.000262137	CXCL2/CCL2/CXCL1/CXCL8/ZC3H12A/CXCL3/GPR75/STK39/HIF1A/ROBO1/SLC12A2/PTK2B/CXCL5/RBM15
GO:1990869	cellular response to chemokine	response to stimulus	2.31844	2.64437e-06	0.000396422	CXCL2/CXCL8/CXCL1/CXCL3/ZC3H12A/CCL2/SLC12A2/CXCR4/PTK2B/STK39/CXCL5/GPR75/RBM15	2.10576	5.11226e-05	0.00574585	CCL2/CXCL2/CXCL1/CXCL8/SLC12A2/CXCL5/ZC3H12A/SH2B3/HIF1A/PTK2B/CXCL3/GPR75/ROBO1/STK39	2.41739	5.57989e-07	0.000284407	0.000262137	CXCL2/CCL2/CXCL1/CXCL8/ZC3H12A/CXCL3/GPR75/STK39/HIF1A/ROBO1/SLC12A2/PTK2B/CXCL5/RBM15
GO:0070542	response to fatty acid	response to stimulus	2.21904	1.27798e-05	0.00122903	PTGS2/ZC3H12A/LDLR/CPT1A/TBXAS1/SOX9/AKR1C1/PDK4/SREBF1/ASS1/CPS1/AKR1C3/FOXO1/E2F1/HMGCL/SRC/UCP2/AKR1C2/DGAT2/SMARCD1/BAD	NA	NA	NA	NA	NA	NA	NA	NA	NA
GO:0070098	chemokine-mediated signaling pathway	response to stimulus	2.20746	2.0056e-05	0.00167582	CXCL2/CXCL8/CXCL1/CXCL3/CCL2/CXCR4/PTK2B/STK39/CXCL5/GPR75/RBM15	NA	NA	NA	NA	2.30072	2.3398e-06	0.000795064	0.000732809	CXCL2/CCL2/CXCL1/CXCL8/CXCL3/GPR75/STK39/HIF1A/ROBO1/PTK2B/CXCL5/RBM15
GO:0006954	inflammatory response	response to stress	1.70529	1.0221e-07	4.52686e-05	CXCL2/CXCL8/PTGS2/CXCL1/CXCL3/FOS/NOX1/DUSP10/ZC3H12A/ZFP36/BCL6/CCL2/NFKBIA/LDLR/SERPINA1/HYAL1/FN1/HSPG2/APOD/LGALS9/IL1R2/C5/GGT5/C3/NEAT1/CXCR4/ADGRE5/HYAL2/MVK/LCN2/CD14/KLF4/IFI35/PER1/RPS6KA5/VAMP8/STK39/BDKRB2/ITGB2/SBNO2/SERPINF2/NR1D1/LTB4R/ASS1/SMPDL3B/CXCL5/PRKCD/ADM/CASP4/GSDMD/ELF3/CYBA/NFKBIZ/TRADD/NFE2L2	NA	NA	NA	NA	NA	NA	NA	NA	NA
GO:0019730	antimicrobial humoral response	response to stress/stimulus	2.53363	3.40332e-08	2.16834e-05	CXCL2/CXCL8/CXCL1/CXCL3/SLPI/PRSS3/TF/FGB/FGA/RPL39/SPON2/CXCL5/ANG/ROMO1	NA	NA	NA	NA	NA	NA	NA	NA	NA
GO:0061844	antimicrobial humoral immune response mediated by antimicrobial peptide	response to stress/stimulus	2.14928	0.000125832	0.00682301	CXCL2/CXCL8/CXCL1/CXCL3/RPL39/CXCL5/ANG/ROMO1	NA	NA	NA	NA	NA	NA	NA	NA	NA

## Sheet: Sheet4
response to stimulus	developmental process	cellular metabolic process	metabolic process	cellular metabolic process/cellular respiration	cellular process	immune system process	localization	cell motility	homeostatic process
CXCL2	BMP2	PTGS2	PTGS2	SDHAF4	DNAJB4	CXCL2	ZC3H12A	CXCL2	ABCG1
CXCL8	SIX4	CEACAM1	ABCG1	MLXIPL	HSPD1	CXCL8	ABCG1	CXCL8	TTC39B
CXCL1	GZF1	WNT4	WNT4	NOP53	HSPH1	CXCL1	TTC39B	CXCL1	LDLR
CXCL3	VEGFA	CES1	LDLR	POLG2	HSPE1	CXCL3	NFKBIA	CXCL3	CES1
SLPI	PTCH1	CPT1A	MFSD2A	COQ10B	DNAJB1	SLPI	CES1	CCL2	XBP1
PRSS3	ARG2	MFSD2A	RDH10	SLC25A33	HSPA1A	PRSS3	CPT1A	ITGB2	SIRT1
TF	FOXC1	RDH10	MLXIPL	ETFRF1	HSPA1B	TF	C3	CXCL5	AKR1C1
FGB	FGF2	MLXIPL	NR1D1	NDUFB1	HSPA1L	FGB	SIRT1	DAPK2	INSIG1
FGA	SDC4	SOX9	SREBF1	COX7A2	HSPA6	FGA	SREBF1	VAV3	PCSK9
RPL39	CRLF1	SIRT1	PRKCD	UQCRC2	HSP90AA1	RPL39	IKBKE		NR1D1
SPON2	GREM1	DGKQ	ADM	OGDH	DNAJB2	SPON2	PPARA		ACSM3
CXCL5	RARA	PDK4	SIRT3	NIPSNAP2	DNAJB6	CXCL5	ALKBH7		HMGCR
ANG	FOXD1	INSIG1	PPARA	AK4	PPID	ANG	PNPLA2		NR5A2
ROMO1	SMAD7	EGR1	LIPE	SIRT3	CHORDC1	ROMO1	SREBF2		LRP5
ZC3H12A	SHH	CLCN2	PLA2G4A	BID	HSPB1	CCL2	CEACAM1		LDLRAP1
CCL2	GATA3	NR1D1	GPCPD1	CYC1	DNAJC2	C4BPA	SLC13A2		DGAT2
SLC12A2	FOXJ1	SREBF1	ABHD16A	UQCRQ	ST13	RGCC	SLC38A2		ABCA2
CXCR4	NOG	ADM	SORL1	SDHA	FKBP4	PTPN6	SLC26A9		SREBF2
PTK2B	BASP1	TWIST1	CPS1	COX7B	CLU	CFD	SLC25A29		EPHX2
STK39	WT1	PPARA	AADAC	COX6C	NKX3-1	CFH	RGS2		FGFR4
GPR75	CYP26B1	APOC1	APOC1	BLOC1S1	PDGFC	C5	SLC7A2		LIMA1
RBM15	MYOCD	AKR1C3	MGLL	ACO2	PRKCE	C3	PLA2G4A		ABCA5
PTGS2	ZNF689	TYSND1	PLA2G15	NDUFB7	SHH	CD55	AKR1C1
LDLR	TBX1	SNAI1	PNPLA2	ATP5ME	CDC6	C1RL	SLC12A2
CPT1A	CFLAR	ABCG1	CES1	SLC25A22	TGFB2	PSMB10	LLGL2
TBXAS1	CAV2	TTC39B	LDLRAP1	ATP7A	PDGFA	CEACAM1	SLC6A6
SOX9	HOMER1	LDLR	TTC39B	IDH3G	FGF2	ZC3H12A	SERINC5
AKR1C1	ZBTB18	LDLRAP1	DGKQ	ATP5MF	ZNF16	BCL6	BDKRB2
PDK4	NUPR1	DGAT2	DGAT2	UQCR11	LBH	AHR	SLC1A1
SREBF1	CCNT2	ABCA2	EPHX2	COX8A	IGF2	PTGS2	SLC43A1
ASS1	MEF2D	EPHX2	POR	TRAP1	PGF	FOS	SLC27A5
CPS1	NR2F2	POR	MBTPS2	PDHB	PDGFB	NOX1	SLC17A3
AKR1C3	CITED2	AGTR1	PRKAA1	NDUFAB1	DDX3X	DUSP10	ABCC10
FOXO1	CAV1	FGFR4	SMPDL3B	HIF1A	RAD54L	ZFP36	ABCC6
E2F1	HEYL	ARMC5	SMPD2	SLC25A25	CHD4	NFKBIA	SLC23A1
HMGCL	SHOX2	MBTPS2	PLBD2	NDUFA4	HELB	LDLR	SLC25A11
SRC	FOXL2	PRKAA1	CPT1A	NDUFA1	MCM3	SERPINA1	SLC16A3
UCP2	BTG2	CYP4F11	NUDT8	PLEC	BRIP1	HYAL1	SLCO2B1
AKR1C2	EGR1	AKR1C1	BCO1	VCP	RECQL5	FN1	SLC16A5
DGAT2	IGF2	CYP4F12	LRP1	CDK1	MCM6	HSPG2	SLC23A2
SMARCD1	MAFF	COQ10B	AKR1B10	UQCC2	MCM5	APOD	ABCG2
BAD	RBM24	COQ8B	ACADS	COX2	RECQL4	LGALS9	MPC2
HIF1A	ATF3	AKR1B10	ACAD10	COX3	TOP2A	IL1R2	SLC25A22
ROBO1	HLX	HMGCR	MCEE	COX7C	MCM4	GGT5	SFXN5
SH2B3	MYOM2	HAGH	TWIST1	COX6B1	IGHMBP2	NEAT1	SLC17A5
FOS	RCAN1	PNKD	ACOX2	NDUFA3	DHX36	CXCR4	SLC46A1
NOX1	EGR2	CYP4F3	ILVBL	NDUFV2	DNA2	ADGRE5	SLC51B
DUSP10	ANKRD1	GLUL	AKR1C3	COX6A1	MCM2	HYAL2	ABCC5
ZFP36		CRYM	ECI1	IDH3A	FBH1	MVK	SLC9A3R1
BCL6		NUDT8	TYSND1	NDUFA2	MCM7	LCN2	SLC27A4
NFKBIA		GCAT	AUH	NDUFB9	CHD6	CD14	SLC25A10
SERPINA1		LDHD	HEXA	COX5B	MCM9	KLF4	ABCC3
HYAL1		ACADS	SLC27A4	ND3	RUVBL2	IFI35	SLC19A1
FN1		HGD	PEX2	NDUFB6	BLM	PER1	ACSL5
HSPG2		ACAD10	ECHDC2	MYBBP1A	ERCC2	RPS6KA5	MFSD2A
APOD		MCEE	GCDH	ND4L	DDX1	VAMP8	SLC38A10
LGALS9		ACOX2	AMACR	CYTB	DHX9	STK39	SPX
IL1R2		ILVBL	IRS2	OXA1L	RFC3	BDKRB2	FIS1
C5		BCKDHA	CRAT	SURF1	DSCC1	ITGB2	SLC25A44
GGT5		OAT	GLA	NDUFB8	FANCM	SBNO2	SFXN4
C3		AMDHD1	MGST2	NDUFS1	XRCC5	SERPINF2	IRS2
NEAT1		ECI1	GALC	SUCLA2	MCM8	NR1D1	CTNS
ADGRE5		BCAT2	ACOX3	NDUFB4	RFC2	LTB4R	CEMIP
HYAL2		ACAD8	MTOR	IFNLR1	ERCC6L	ASS1	PKD1
MVK		AUH	ACOT8	ATP6	RFC5	SMPDL3B	TCN1
LCN2		HMGCL	ACOX1	CISD1	CHTF18	PRKCD	SLC4A4
CD14		PLA2G15	PCCA	ATP5F1A	CHD1	ADM	TRPC6
KLF4		SLC27A4	NAGA	NDUFS7	RAD51	CASP4	PTPN6
IFI35		GSTZ1	PNPLA4	NDUFB2	RUVBL1	GSDMD	KCNK5
PER1		PEX2	PLCG2	UQCR10		ELF3	GEM
RPS6KA5		SLC25A44	ETFB	COX1		CYBA	TMEM37
VAMP8		ECHDC2	BDH2	ATP8		NFKBIZ	FXYD2
BDKRB2		AHCY	ASAH1	CAT		TRADD	GRIN2D
ITGB2		GCDH	SLC27A2	SUCLG2		NFE2L2	SCNN1A
SBNO2		AMDHD2	GBA2	ANTKMT			ANK3
SERPINF2		AKR1A1	LPIN3	UQCRH			PTK2B
NR1D1		AMACR	DECR1	ND4			LCN2
LTB4R		IRS2	LONP2	COX5A			PCSK9
SMPDL3B		CRAT	PNPLA6	NDUFV1			KCNK6
PRKCD		KYAT3	HADHA	ND1			ABCB6
ADM		ACSF3	AIG1	AKT1			STK39
CASP4		FAH	LYPLA2	SUCLG1			SLC4A11
GSDMD		ACOX3	PPT1	NDUFS4			CACNA1D
ELF3		ACADSB	HSD17B4	NDUFS2			TRPM2
CYBA		SHMT1	AKT1	SHMT2			STEAP2
NFKBIZ		MTOR	HADH	SDHB			SLC26A11
TRADD		ACOT8	SLC25A17	LYRM7			TRPM4
NFE2L2		ASRGL1	ETFA	NDUFA10			SLC9A2
ABCG1		ACOX1	SCP2	IDH3B			SCARA5
ABCA1		KYNU	PEX13	ATP5F1D			DNM2
MIA3		PCCA	NEU1	PNPT1			BIN1
VIL1		PGD	SCARB1	UQCC3			TCN2
C4BPA		ETFB	IDH1	NDUFB5			CYBA
NR4A1		GOT1	ETFDH	NDUFS8			NIPSNAP2
PELI1		BDH2	ECH1	SLC25A14			TESC
XBP1		SLC27A2	SIRT2	ND2			KCNK1
CFD		LPIN3	LPIN1	CHCHD2			APOL1
CA5B		ENOSF1	ABCD1	COQ9			TWIST1
GBP2		DECR1	PCCB	NDUFS6			MCOLN1
OAS1		LONP2	PHYH	IDH1			KCNE4
NLRC5		HADHA	ACADVL	COX4I1			CYC1
JUND		AIG1	HEXB	ETFDH			KCNC4
TFPI		HSD17B4	ACER3	NDUFA9			COX7B
CD55		AKT1	IVD	DHTKD1			ITPR3
TENT5A		HADH	DECR2	IDH2			AKAP9
PLAAT3		SLC25A17	INSIG1	PRELID1			GLRX
NFKB2		GLUD1	MVK	SLC25A23			TRPC4AP
THBS1		SHMT2	NPC1L1	ABCD1			SLC12A9
BOK		ETFA	HMGCR	ATP5MG			ATP5ME
VAPB		MCCC1	IDI1	MDH2			UTRN
SERP1		SCP2	HMGCS1	MDH1			ATP7A
PARP16		PEX13	CYP51A1	COA6			CACNG6
CCND1		ETFDH	G6PD	NDUFS5			MICU2
DNAJA1		ECH1	DHCR24	IDE			SLC39A4
DNAJB4		ARG2	PMVK	ATP5PD			ATP5MF
HSP90AA1		ALDH6A1	EBP	NDUFB3			TRPA1
CHAC1		MTHFS	FDFT1	MTFR1L			COX8A
YOD1		LPIN1	NSDHL	NNT			UCP2
HSP90AB1		ABCD1	MVD	NDUFA12			TPCN1
HSPD1		PCCB	DHCR7	ATP5PO			ANXA9
KBTBD6		PHYH	HSD17B7	ND5			ASIC1
SERPINH1		ACADVL	SC5D	CHCHD10			SLC25A25
HSPH1		GLDC	FDPS				GSTO1
HSPE1		BCKDK	CYB5R3				NOL3
DDIT3		HYKK	GSTA1				SLC37A4
DNAJB1		IVD	TBXAS1				F2
DNAJB2		DECR2	CYP4F11				SESTD1
HSPB1		GSTA1	RBP4				NDUFA4
ATF3		ACSL5	AKR1C1				ATP1B3
BAG3		XBP1	RDH13				TSPAN13
HSPA4L		TBXAS1	EGR1				ATP13A1
HSPA1A		GGT5	CYP4F12				COX2
HSPA1B		PLA2G4A	CLCN2				ATP6V1F
HSPB8		C3	EPHX1				WNK2
HSPA1L		FASN	AKR1B15				COX3
HSPA6		FA2H	CYP4F3				SLC40A1
PIGBOS1		EPHX1	CYP2S1				COX6B1
UFL1		ACSM3	AKR1C2				KCNAB2
CREB3L1		SLC27A5	CYP3A5				COX6A1
		ECHDC3	SNAI1				THADA
		ACOT11	SIRT1				HCN2
		ACSS2	PLAAT4				SLC37A1
		CYP2S1	PLCXD3				COX5B
		ACOT1	PLAAT3				G6PD
		CRYL1	PLCB3				SMDT1
		PECR	HSD17B11				CAMK2D
		MGLL	SNX17				SLC22A18
		AKR1C2	THRA				CD63
		NDUFAB1	PAFAH2				ABCB7
		ALKBH7	PLCD1				ATP1B1
		PRXL2B	PLD2				CYTB
		PRKAG1	FMC1				ATP5MC1
		HSD17B8	SPP1				KCNK3
		PDK2	PLA2G12A				SURF1
		TNFRSF1A	PLCD3				SLC12A7
		LIAS	IAH1				PHB2
		ACSS1	PLCB1				ATP2A3
		ACSF2	PAFAH1B3				MTOR
		GGT1	LIPA				SLC12A4
		SCD5	SULT1A1				ORAI1
		LYPLA1	OSBPL7				ATP6
		CBR1	PCSK9				SNTA1
		GPX4	SERPINA6				PSEN2
		WDTC1	SLC27A5				ATP5F1A
		MAPK3	OSBPL5				SLC39A11
		ACAD9	NR5A2				SLC4A7
		NR1H3	APOL1				CBARP
		ASAH1	LRP5				CDK5
		GSTM4	HSD3B7				RANGRF
		LYPLA2	ABCA2				NDUFS7
		ACOT7	SREBF2				UQCR10
		PTGES2	SQLE				VAMP2
		MIF	HSD17B8				COX1
		GSTP1	AGTR1				COX17
		ACACA	FGFR4				MFSD3
		TECR	LIMA1				PLCG2
		PTGR1	OSBPL9				CACNA1H
		AACS	ARMC5				ATP8
		SLC45A3	ABCA5				ATP6V0B
		SLC4A4	LGMN				ATP6AP1
		OSBPL7	CACNA1H				HFE
		GATM	CAT				SLC20A2
		PC	PIP4P1				SLC25A5
		OGT	ATP1A1				HCN3
		OGDH	APP				TPCN2
		NR5A2	GLUL				SLC9A5
		INSR	CRYM				ATP1A1
		BPGM	GCAT				ANTKMT
		ENTPD5	LDHD				PMPCB
		ENO2	TST				TMEM175
		MPC2	HGD				STIM1
		ZBTB7A	BCKDHA				UQCRH
		HSD3B7	OAT				ORAI3
		HK1	AMDHD1				SLC39A3
		PFKM	BCAT2				ND4
		PDHB	ACAD8				COX5A
		HIF1A	HMGCL				TMEM165
		CYP3A5	MPST
		PGM1	GSTZ1
		ALDOC	SLC25A44
		OSBPL9	AHCY
		GIT1	AMDHD2
		ADPGK	AKR1A1
		GPI	KYAT3
		GBA2	ACSF3
		PKM	FAH
		APP	ACADSB
		ALDH1A1	SHMT1
		PFKL	ASRGL1
		HDAC4	KYNU
		GRHPR	PGD
		B3GNT3	GOT1
		HYAL1	ENOSF1
		CTH	GLUD1
		B3GNT7	SHMT2
		STAT5A	MCCC1
		SULT1A1	ARG2
		ANGPT1	ALDH6A1
		MVK	MTHFS
		ST3GAL4	GLDC
		SLC1A1	BCKDK
		TST	HYKK
		B3GNT2	NR4A2
		CIAO3	SGPP2
		XYLT2	DDC
		CHPF	PTK2B
		NFE2L2	ITPKA
		CPS1	ITGB2
		GLCE	SLC1A1
		SLC19A3	DPM2
		MTR	LY6E
		SQOR	ACSS2
		PPT2	HAGH
		ETHE1	PNKD
		MPST	PDXP
		HSCB	ACO2
		NFU1	PECR
		OPLAH	ATP7A
		CHST12	IDH3G
		PAPSS2	IP6K2
		B4GAT1	MAOA
		HMGCS1	GK
		GSTO1	DEGS2
		TPST1	HIF1A
		NDOR1	GCH1
		SLC25A10	PCBD2
		NUBP2	ALDH2
		CTNS	TKFC
		MRI1	IDH3A
		G6PD	CTNS
		MMUT	ACSS1
		MGST2	INPP5E
		ABCB7	GK5
		MMS19	AKR7A2
		SLC35D2	DGAT1
		MAT2A	PLPP1
		PMVK	IRS1
		SUOX	HAS2
		SUCLA2	PPP1R3B
		DGAT1	EPM2AIP1
		GLB1	DYRK2
		SLC25A1	IGF2
		PANK4	PPP1R3D
		ADCY5	PPP1R3C
		NMNAT2	PDGFB
		PDE9A	CEACAM1
		NUDT18	C3
		GMDS	PDK4
		CAD	RPL39
		NANS	EIF2B3
		PMM1	DPH1
		NMRK1	RPS29
		NUDT14	RPS21
		AK4	CPEB2
		ASMTL	RPL22L1
		GMPPB	TMA7
		AMPD2	RPL9
		DCTPP1	RPL31
		NTHL1	RPL27
		GLRX	RPS15A
		MPI	RPL18A
		GNE	RPL13A
		ATP5ME	RPLP0P6
		NT5E	RPLP1
		GFPT1	DHX36
		PPCDC	RPS12
		ATP5MF	RPS3A
		ENTPD2	RPS7
		SMUG1	RPL34
		GDA	GSPT1
		NUDT2	RPS13
		UGGT2	RPL41
		NT5C	RPS10
		ADSS1	RPS27
		VCP	RPLP0
		HINT1	EIF4A1
		TYMP	RPS18
		COX2	RPL36
		PDE10A	RPL21
		ENTPD6	RPL38
		FCSK	RPL35A
		NUDT17	RPS16
		DHODH	RPS5
		PMM2	RPS26
		NUDT15	EIF5
		PUDP	RPS3
		GALT	RPL27A
		APRT	RPL11
		BAD	RPL37A
		SLC25A16	RPLP2
		NME3	RPS9
		UCKL1	RPS11
		ATP5MC1	RPS17
		SLC35A3	RPL23A
		UGGT1	RPL18
		GUK1	EEF2
		NAMPT	RPL17
		UCK1	ZNF385A
		AK7	PKM
		ATP6	RPL29
		NADSYN1	RPL3
		DTYMK	RPS20
		ATP5F1A	RPL35
		GMPR2	EIF3E
		NAPRT	DPH7
		CHST15	RPS14
		ST3GAL2	METTL3
		GSR	RPSA
		GCLM	RPL10
		AHCYL2	RPS27A
		MTHFD1	RPL13
		IBA57	RPS19
		B3GALT6	EIF2D
		GCLC	RPL26
		SUCLG2	RPL30
		PDK3	RPL36A
		ISCA1	RPS8
		TPST2	FTSJ1
		FAR1	EIF3D
		GPAT4	EIF3B
		ST3GAL1	UNK
		LYRM4	RPL7A
		NFS1	RPL32
		SLC7A11	RPS25
		UST	RPL37
		ACLY	DRG2
		PPT1	DPH6
		UGDH	EIF3K
		ABCC2	RPL10A
		PAPSS1	EIF4A2
		AMD1	RPL14
		HSD17B12	RPS15
		IDH1	RPL23
		NUBPL	RPL15
		DLAT	XBP1
		EXT2	CTH
		ELOVL2	GGT5
		DLD	PYCR3
		SLC25A19	FASN
		APIP	FA2H
		CIAPIN1	SERINC5
		LPGAT1	GATM
		SRR	PC
		ECI2	CAD
		BRCA1	ASS1
		AKR1B1	OGT
		ALDH3A2	ACSM3
		MTHFD1L	COQ10B
		MRS2	COQ8B
		FOXK1	SIRT7
		STAT3	MTR
		FOXK2	MGST3
		CYP1B1	ASL
		CYP27C1	NT5E
		ABCD3	SDHAF3
		ABHD2	NDUFAB1
		LPIN2	ATF4
		NCOR1	SLC37A4
		HPGD	ATF3
		DHTKD1	COQ8A
		SLC25A12	PRXL2B
		ACAT2	SLC25A10
		CROT	PRKAG1
		PDE7B	APRT
		UAP1L1	PGM1
		RRM2	PDK2
		GMPS	MRI1
		PRPS2	PYCR2
		SLC25A13	LIAS
		RRM1	COQ6
		NT5C3A	UCKL1
		PDE8B	GGT1
		PGM3	FAM3A
		CNP	SCD5
		ATIC	SUCLA2
		LRRK2	CBR1
		PAICS	SLC25A1
		UCK2	GPX4
		ATP6V1A	DTYMK
		MBD4	GPI
		TDG	WDTC1
		ADCY1	ADI1
		QPRT	DDB1
		GFPT2	PLOD3
		PFAS	NR1H3
		UGP2	PGP
		PPAT	COQ5
		ADK	G6PC3
		SAMHD1	GSTM4
		FUT8	NAPEPLD
		CASK	ECI2
		OGG1	PLA2G6
		GTPBP1	CYP1B1
		UXS1	ABCD3
		CTPS2	ABHD2
		TK1	LPIN2
			DDHD2
			ACAT2
			CROT
			PLCD4
			NCEH1
			PLD1
			SRD5A1
			PLCH1
			HADHB
			APOE
			FUCA1
