# Supplementary material for: The chemical composition of secondary organic aerosols regulates transcriptomic and metabolomic signaling in an epithelial-endothelial in vitro coculture
Source: Part Fibre Toxicol. 2024 Sep 19;21:38. doi: 10.1186/s12989-024-00600-x (PMC11411994; doi:10.1186/s12989-024-00600-x)
Supplement: Supplementary file 2 — Supplementary Material 2 [file 12989_2024_600_MOESM2_ESM.xlsx]

## Sheet: Sheet3
ID	GO terms	parent terms	NES NAP	pvalue NAP	p.adjust NAP	core_enrichment NAP	NES PIN	pvalue PIN	p.adjust PIN	core_enrichment PIN	NES SP	pvalue SP	p.adjust SP	qvalues SP	core_enrichment SP
GO:2000273	positive regulation of signaling receptor activity	biological regulation	NA	NA	NA	NA	2.04126	0.000107407	0.00281025	RELN/AREG/HBEGF/TGFA/ADRB2/HIF1A/JAK2/HFE/ARC/NCOA3	NA	NA	NA	NA	NA
GO:0010469	regulation of signaling receptor activity	biological regulation	2.01821	1.38947e-05	0.000562273	RELN/ERRFI1/AREG/HBEGF/ARC/SOCS5/MEF2C/DKK1/DLG4/TGFA/PRKCD/ADRB2/HIF1A/SHANK3/SRC/ZFYVE28/CBLB/NCK2/JAK2/PHLDA2/HFE/PSCA/HDAC6/PPARA/NCOA3	1.95518	2.64377e-05	0.000972588	ERRFI1/RELN/AREG/HBEGF/DKK1/SOCS5/TGFA/PRKCD/ADRB2/HIF1A/JAK2/MEF2C/HFE/ARC/ZFYVE28/DLG4/NCOA3/CBLB/AKAP9	0.549923	2.02955	5.43428e-06	0.000263888	ERRFI1/RELN/AREG/HBEGF/SOCS5/DKK1/NCOA3/PRKCD/HIF1A/MEF2C/TGFA/DLG4/JAK2/SRC/AKAP9/ADRB2/NRP1/NCK2/CHMP6/PPARA/SHANK3/ZFYVE28/EPHB2
GO:0110151	positive regulation of biomineralization	biomineralization	NA	NA	NA	NA	NA	NA	NA	NA	0.702912	2.0006	0.000182728	0.00394367	CCN1/MEF2C/ACVR1/BMPR1A/ATP2B1/ADRB2/WNT10B/TGFB1/BMPR2/ANO6
GO:0010573	vascular endothelial growth factor production	blood vessel development	2.00511	0.000260157	0.00513545	IL6/IL1A/IL1B/ATF4/EIF2AK3/HIF1A/TGFB1	2.07591	6.56282e-05	0.00198444	IL6/IL1A/IL1B/ATF4/HIF1A	NA	NA	NA	NA	NA
GO:0010575	positive regulation of vascular endothelial growth factor production	blood vessel development	1.98225	0.000245315	0.00492252	IL6/IL1A/IL1B/ATF4/EIF2AK3/HIF1A/TGFB1	2.02852	0.000106039	0.00281025	IL6/IL1A/IL1B/ATF4/HIF1A	0.817768	1.98752	0.000212991	0.00445812	IL6/IL1B/IL1A/ATF4/HIF1A/EIF2AK3
GO:0010574	regulation of vascular endothelial growth factor production	blood vessel development	2.02315	0.000147664	0.0034309	IL6/IL1A/IL1B/ATF4/EIF2AK3/HIF1A/TGFB1	2.07771	3.14322e-05	0.00111825	IL6/IL1A/IL1B/ATF4/HIF1A	0.770139	1.94445	0.000403321	0.00717409	IL6/IL1B/IL1A/ATF4/HIF1A/EIF2AK3
GO:0045766	positive regulation of angiogenesis	blood vessel development	2.03995	4.44536e-06	0.000227228	CXCL8/ZC3H12A/IL1A/KLF4/ANGPT2/IL1B/VEGFA/GATA6/SIRT1/GAB1/GATA2/VEGFC/ADM/BTG1/ITGB8/FLT1/NOS3/ITGAX/PLCG1/AQP1/HIF1A/RUNX1/ETS1/HMOX1/PIK3CD/AGO2/HYAL1/SPHK1/PRKCA/XBP1/NFE2L2	1.9964	2.40952e-06	0.000151956	CXCL8/ZC3H12A/KLF4/IL1A/IL1B/ANGPT2/ITGB8/GATA6/VEGFA/SIRT1/GAB1/FLT1/VEGFC/ETS1/RUNX1/BTG1/HIF1A/PIK3CD/PRKCA/AGO2/GATA2/JAK1/LRG1/ITGAX/SPHK1/PLCG1/ADM	0.487413	1.88992	5.27684e-05	0.00149068	CXCL8/ANGPT2/ZC3H12A/KLF4/IL1B/IL1A/GATA6/SIRT1/VEGFA/FLT1/VEGFC/HIF1A/GAB1/ITGB8/PLCG1/GATA2/ETS1/AGO2/RUNX1/PRKCA/SASH1/NOS3/FGF2/HIPK2/JAK1/NRP1/AQP1/SPHK1/LRG1/AKT3/BTG1/ITGAX
GO:1904018	positive regulation of vasculature development	blood vessel development	2.03995	4.44536e-06	0.000227228	CXCL8/ZC3H12A/IL1A/KLF4/ANGPT2/IL1B/VEGFA/GATA6/SIRT1/GAB1/GATA2/VEGFC/ADM/BTG1/ITGB8/FLT1/NOS3/ITGAX/PLCG1/AQP1/HIF1A/RUNX1/ETS1/HMOX1/PIK3CD/AGO2/HYAL1/SPHK1/PRKCA/XBP1/NFE2L2	1.9964	2.40952e-06	0.000151956	CXCL8/ZC3H12A/KLF4/IL1A/IL1B/ANGPT2/ITGB8/GATA6/VEGFA/SIRT1/GAB1/FLT1/VEGFC/ETS1/RUNX1/BTG1/HIF1A/PIK3CD/PRKCA/AGO2/GATA2/JAK1/LRG1/ITGAX/SPHK1/PLCG1/ADM	0.487413	1.88992	5.27684e-05	0.00149068	CXCL8/ANGPT2/ZC3H12A/KLF4/IL1B/IL1A/GATA6/SIRT1/VEGFA/FLT1/VEGFC/HIF1A/GAB1/ITGB8/PLCG1/GATA2/ETS1/AGO2/RUNX1/PRKCA/SASH1/NOS3/FGF2/HIPK2/JAK1/NRP1/AQP1/SPHK1/LRG1/AKT3/BTG1/ITGAX
GO:1900744	regulation of p38MAPK cascade	cell communication	2.03975	0.000162636	0.00367168	ZC3H12A/IL1B/PTPN22/VEGFA/PER1/STK39/DUSP1	NA	NA	NA	NA	NA	NA	NA	NA	NA
GO:0097530	granulocyte migration	cell motility	2.01727	7.52446e-05	0.00208793	CXCL8/CXCL3/CXCL1/CXCL2/PREX1/PTGER4/SLIT2	1.88634	0.000185801	0.0040642	CXCL8/CXCL3/CXCL1/CXCL2/PTGER4/PREX1/PIK3CD/CAMK1D/SLIT2	NA	NA	NA	NA	NA
GO:0030335	positive regulation of cell migration	cell motility	1.86317	1.75348e-08	2.54096e-06	CXCL8/RELN/ZC3H12A/NR4A3/IL6/HBEGF/FGF16/KITLG/HDAC9/IL1B/CEMIP/ADAMTS1/NEDD9/IL12A/VEGFA/SPRY2/SIRT1/SNAI1/ZNF703/PLCG2/CCN1/CARMIL2/GAB1/RIPOR1/GATA2/VEGFC/GCNT2/STK39/PREX1/MMP9/ACVR1/PLPP3/FERMT2/FLT1/NOS3/ITGAX/PLCG1/FOXP1/SEMA6C/DOCK7/HIF1A/SRC/SDCBP/SWAP70/ACTG1/ETS1/NUMB/TGFB1/FERMT3/ARF6/FN1/DOCK4/SEMA3F/HMOX1/PIK3CD/PPP3CA/SPAG9/PLK2/JAK2/LRP1/BCAS3/DMTN/CAMK1D/AGO2/CLDN1/HYAL1/SSH1/HDA…	1.96387	3.45376e-10	1.04822e-07	CXCL8/RELN/IL6/NEDD9/ZC3H12A/NR4A3/HDAC9/FGF16/HBEGF/KITLG/ADAMTS1/IL1B/CCN1/SPRY2/VEGFA/SIRT1/GAB1/AKAP12/PLCG2/CEMIP/PLPP3/FERMT2/FLT1/VEGFC/DOCK7/KIF20B/ETS1/RIPOR1/FOXP1/ITGB3/MYADM/ZNF703/TGFBR1/HIF1A/STK39/JAK2/PREX1/TLR4/SWAP70/PIK3CD/STAT5A/PRKCA/SEMA3A/AGO2/NUMB/ACVR1/GATA2/PLVAP/ARF6/SRGAP2C/PPP3CA/SDCBP/BMPR2/SPAG9/GCNT2/ACTG1/ZNF580/CAMK1D/RRAS2/ITGAX/DOCK4/CARMIL1/SEMA6C/RDX/SPHK1/FE…	0.447758	2.04202	1e-10	3.73538e-08	CXCL8/RELN/ZC3H12A/CEMIP/KITLG/IL6/FGF16/NEDD9/NR4A3/HDAC9/ADAMTS1/HBEGF/IL1B/PLCG2/SPRY2/SIRT1/VEGFA/CCN1/FLT1/KIF20B/STK39/PLPP3/VEGFC/GCNT2/HIF1A/CARMIL2/GAB1/ACVR1/ZNF703/RIPOR1/SWAP70/DOCK4/DOCK7/FERMT2/IL12A/PREX1/SPAG9/TLR4/SSH1/JAK2/PLCG1/GATA2/NUMB/ETS1/AGO2/NRP2/AKAP12/PRKCA/SRC/SASH1/NOS3/PPP3CA/MET/FGF2/FOXP1/SDCBP/PODXL/SYNE2/SEMA3A/RHOJ/NRP1/LRP1/RAPGEF2/CLDN1/SEMA3F/PIK3C2A/ACTG1/C…
GO:2000147	positive regulation of cell motility	cell motility	1.87256	4.53915e-09	1.04962e-06	CXCL8/RELN/ZC3H12A/NR4A3/IL6/HBEGF/FGF16/KITLG/HDAC9/IL1B/CEMIP/ADAMTS1/NEDD9/IL12A/VEGFA/SPRY2/SIRT1/SNAI1/ZNF703/PLCG2/CCN1/CARMIL2/GAB1/RIPOR1/GATA2/VEGFC/GCNT2/STK39/PREX1/MMP9/MALAT1/ACVR1/PLPP3/FERMT2/FLT1/NOS3/ITGAX/PLCG1/FOXP1/SEMA6C/DOCK7/HIF1A/SRC/SDCBP/SWAP70/ACTG1/ETS1/NUMB/TGFB1/FERMT3/ARF6/FN1/DOCK4/SEMA3F/HMOX1/PIK3CD/PPP3CA/SPAG9/PLK2/JAK2/LRP1/BCAS3/DMTN/CAMK1D/AGO2/CLDN1/HYAL1/S…	1.9673	2.08568e-10	8.44005e-08	CXCL8/RELN/IL6/NEDD9/ZC3H12A/NR4A3/HDAC9/FGF16/HBEGF/KITLG/ADAMTS1/IL1B/CCN1/SPRY2/VEGFA/SIRT1/GAB1/MALAT1/AKAP12/PLCG2/CEMIP/PLPP3/FERMT2/FLT1/VEGFC/DOCK7/KIF20B/ETS1/RIPOR1/FOXP1/ITGB3/MYADM/ZNF703/TGFBR1/HIF1A/STK39/JAK2/PREX1/TLR4/SWAP70/PIK3CD/STAT5A/PRKCA/SEMA3A/AGO2/NUMB/ACVR1/GATA2/PLVAP/ARF6/SRGAP2C/PPP3CA/SDCBP/BMPR2/SPAG9/GCNT2/ACTG1/ZNF580/CAMK1D/RRAS2/ITGAX/DOCK4/CARMIL1/SEMA6C/RDX/S…	0.445039	2.02134	1e-10	3.73538e-08	CXCL8/RELN/ZC3H12A/CEMIP/KITLG/IL6/FGF16/NEDD9/NR4A3/HDAC9/ADAMTS1/HBEGF/IL1B/PLCG2/SPRY2/SIRT1/VEGFA/CCN1/FLT1/KIF20B/STK39/PLPP3/VEGFC/GCNT2/HIF1A/CARMIL2/GAB1/ACVR1/ZNF703/RIPOR1/SWAP70/DOCK4/DOCK7/FERMT2/IL12A/PREX1/SPAG9/TLR4/SSH1/JAK2/PLCG1/GATA2/NUMB/ETS1/AGO2/NRP2/AKAP12/PRKCA/SRC/SASH1/NOS3/PPP3CA/MET/FGF2/FOXP1/SDCBP/PODXL/SYNE2/SEMA3A/RHOJ/NRP1/LRP1/RAPGEF2/CLDN1/SEMA3F/PIK3C2A/ACTG1/C…
GO:0030593	neutrophil chemotaxis	cell motility	2.08278	4.51185e-05	0.0014227	CXCL8/CXCL3/CXCL1/CXCL2/PREX1/SLIT2	2.07842	2.22962e-05	0.000863914	CXCL8/CXCL3/CXCL1/CXCL2/PREX1/PIK3CD/CAMK1D/SLIT2	0.623693	1.93156	0.000528413	0.0084407	CXCL8/CXCL3/CXCL1/CXCL2/SLIT2/PREX1
GO:1990266	neutrophil migration	cell motility	2.09396	1.04051e-05	0.000439365	CXCL8/CXCL3/CXCL1/CXCL2/PREX1/SLIT2	1.98374	9.38442e-05	0.00258188	CXCL8/CXCL3/CXCL1/CXCL2/PREX1/PIK3CD/CAMK1D/SLIT2	0.577465	1.86072	0.000422937	0.00737596	CXCL8/CXCL3/CXCL1/CXCL2/SLIT2/PREX1
GO:0072574	hepatocyte proliferation	cell population proliferation	NA	NA	NA	NA	2.06748	3.99767e-05	0.00132059	IL6/TNFAIP3/CFLAR/TGFA/RPS6KA1	NA	NA	NA	NA	NA
GO:0072575	epithelial cell proliferation involved in liver morphogenesis	cell population proliferation	NA	NA	NA	NA	2.06748	3.99767e-05	0.00132059	IL6/TNFAIP3/CFLAR/TGFA/RPS6KA1	NA	NA	NA	NA	NA
GO:0030888	regulation of B cell proliferation	cell population proliferation	NA	NA	NA	NA	2.02955	9.01153e-05	0.00251494	NFATC2/PELI1/MEF2C/TICAM1/TLR4/BCL6/SLC39A10/RC3H1/BMI1/CARD11/EPHB2/CD22/CDKN1A/ADA	NA	NA	NA	NA	NA
GO:0070663	regulation of leukocyte proliferation	cell population proliferation	2.26178	6.85838e-09	1.33217e-06	IL6/IL1A/TNFAIP3/KITLG/IL1B/PTPN22/TNFSF9/IL12A/NFATC2/MEF2C/PELI1/HHEX/ZNF335/CD55/LRRC32/SOS1/BCL6/TICAM1/ARG2/CD22/MARCHF7/IL18/SOS2/PNP/CBLB/NCK2	2.09648	2.06688e-07	1.82486e-05	IL6/TNFAIP3/NFATC2/IL1A/KITLG/IL1B/ZNF335/HHEX/TNFSF9/LRRC32/CD55/PELI1/SOS2/MARCHF7/PTPN22/MEF2C/TICAM1/TLR4/SOS1/BCL6/PDCD1LG2/CBLB/SLC39A10/IL18/RC3H1/NCK2/SH3RF1/IL12A/BMI1/CARD11/PNP/EPHB2	0.525441	2.08316	6.8571e-07	4.48562e-05	KITLG/IL6/NFATC2/IL1B/TNFAIP3/IL1A/ZNF335/TNFSF9/PTPN22/CD55/MEF2C/SOS2/HHEX/SOS1/TICAM1/LRRC32/MARCHF7/IL12A/PELI1/SLC39A10/TLR4/CARD11/PDCD1LG2/IL18/BMI1/NCK2/ARG2
GO:0070665	positive regulation of leukocyte proliferation	cell population proliferation	2.07688	5.36843e-06	0.000265258	IL6/IL1A/KITLG/IL1B/PTPN22/TNFSF9/IL12A/NFATC2/MEF2C/PELI1/ZNF335/CD55/BCL6/TICAM1/IL18/PNP/NCK2/CDKN1A/CLCF1	2.05646	5.40136e-06	0.000288231	IL6/NFATC2/IL1A/KITLG/IL1B/ZNF335/TNFSF9/CD55/PELI1/PTPN22/MEF2C/TICAM1/TLR4/BCL6/PDCD1LG2/SLC39A10/IL18/NCK2/IL12A/BMI1/CARD11/PNP/EPHB2	0.579586	2.08142	9.39304e-06	0.000418464	KITLG/IL6/NFATC2/IL1B/IL1A/ZNF335/TNFSF9/PTPN22/CD55/MEF2C/TICAM1/IL12A/PELI1/SLC39A10/TLR4/CARD11/PDCD1LG2/IL18/BMI1/NCK2
GO:0044342	type B pancreatic cell proliferation	cell population proliferation	1.98494	0.000230522	0.00476348	NR4A1/ERRFI1/NR4A3/NR1D1	2.0033	0.000173243	0.00382394	ERRFI1/NR4A1/NR4A3/NR1D1	0.822596	1.99925	0.00016566	0.00370712	ERRFI1/NR4A1/NR4A3
GO:0032946	positive regulation of mononuclear cell proliferation	cell population proliferation	2.04907	1.6463e-05	0.000634479	IL6/IL1A/IL1B/PTPN22/TNFSF9/IL12A/NFATC2/MEF2C/PELI1/ZNF335/CD55/BCL6/TICAM1/IL18/PNP/NCK2/CDKN1A/CLCF1	2.03009	9.07641e-06	0.000436387	IL6/NFATC2/IL1A/IL1B/ZNF335/TNFSF9/CD55/PELI1/PTPN22/MEF2C/TICAM1/TLR4/BCL6/PDCD1LG2/SLC39A10/IL18/NCK2/IL12A/BMI1/CARD11/PNP/EPHB2	0.565998	1.99915	3.82659e-05	0.0012215	IL6/NFATC2/IL1B/IL1A/ZNF335/TNFSF9/PTPN22/CD55/MEF2C/TICAM1/IL12A/PELI1/SLC39A10/TLR4/CARD11/PDCD1LG2/IL18/BMI1/NCK2
GO:0050671	positive regulation of lymphocyte proliferation	cell population proliferation	2.04907	1.6463e-05	0.000634479	IL6/IL1A/IL1B/PTPN22/TNFSF9/IL12A/NFATC2/MEF2C/PELI1/ZNF335/CD55/BCL6/TICAM1/IL18/PNP/NCK2/CDKN1A/CLCF1	2.03009	9.07641e-06	0.000436387	IL6/NFATC2/IL1A/IL1B/ZNF335/TNFSF9/CD55/PELI1/PTPN22/MEF2C/TICAM1/TLR4/BCL6/PDCD1LG2/SLC39A10/IL18/NCK2/IL12A/BMI1/CARD11/PNP/EPHB2	0.565998	1.99915	3.82659e-05	0.0012215	IL6/NFATC2/IL1B/IL1A/ZNF335/TNFSF9/PTPN22/CD55/MEF2C/TICAM1/IL12A/PELI1/SLC39A10/TLR4/CARD11/PDCD1LG2/IL18/BMI1/NCK2
GO:2000179	positive regulation of neural precursor cell proliferation	cell population proliferation	NA	NA	NA	NA	2.03189	0.000305808	0.00582354	ZNF335/FOXG1/VEGFA/VEGFC/TOX/HIF1A/DISC1/GLI2/ASPM	0.67486	1.96145	0.000395381	0.00711101	FOXG1/ZNF335/VEGFA/VEGFC/HIF1A/DISC1/TOX/FGF2/ASPM/NOTCH1/GLI2/ADGRG1/FLNA
GO:0002052	positive regulation of neuroblast proliferation	cell population proliferation	1.9581	0.00043359	0.00761996	FOXG1/VEGFA/ZNF335/VEGFC/DISC1/HIF1A	2.00678	0.000165765	0.00372664	ZNF335/FOXG1/VEGFA/VEGFC/HIF1A/DISC1/ASPM	0.796236	1.93519	0.000496213	0.00809752	FOXG1/ZNF335/VEGFA/VEGFC/HIF1A/DISC1/ASPM/NOTCH1
GO:0032944	regulation of mononuclear cell proliferation	cell population proliferation	2.12854	6.68022e-07	5.06862e-05	IL6/IL1A/IL1B/PTPN22/TNFSF9/IL12A/NFATC2/MEF2C/PELI1/ZNF335/CD55/LRRC32/SOS1/BCL6/TICAM1/ARG2/CD22/MARCHF7/IL18/SOS2/PNP/CBLB/NCK2/CDKN1A/CLCF1	1.96044	6.11617e-06	0.000309376	IL6/NFATC2/IL1A/IL1B/ZNF335/TNFSF9/LRRC32/CD55/PELI1/SOS2/MARCHF7/PTPN22/MEF2C/TICAM1/TLR4/SOS1/BCL6/PDCD1LG2/CBLB/SLC39A10/IL18/RC3H1/NCK2/SH3RF1/IL12A/BMI1/CARD11/PNP/EPHB2	0.491416	1.91496	2.98282e-05	0.00100587	IL6/NFATC2/IL1B/IL1A/ZNF335/TNFSF9/PTPN22/CD55/MEF2C/SOS2/SOS1/TICAM1/LRRC32/MARCHF7/IL12A/PELI1/SLC39A10/TLR4/CARD11/PDCD1LG2/IL18/BMI1/NCK2/ARG2
GO:0050670	regulation of lymphocyte proliferation	cell population proliferation	2.12854	6.68022e-07	5.06862e-05	IL6/IL1A/IL1B/PTPN22/TNFSF9/IL12A/NFATC2/MEF2C/PELI1/ZNF335/CD55/LRRC32/SOS1/BCL6/TICAM1/ARG2/CD22/MARCHF7/IL18/SOS2/PNP/CBLB/NCK2/CDKN1A/CLCF1	1.96044	6.11617e-06	0.000309376	IL6/NFATC2/IL1A/IL1B/ZNF335/TNFSF9/LRRC32/CD55/PELI1/SOS2/MARCHF7/PTPN22/MEF2C/TICAM1/TLR4/SOS1/BCL6/PDCD1LG2/CBLB/SLC39A10/IL18/RC3H1/NCK2/SH3RF1/IL12A/BMI1/CARD11/PNP/EPHB2	0.491416	1.91496	2.98282e-05	0.00100587	IL6/NFATC2/IL1B/IL1A/ZNF335/TNFSF9/PTPN22/CD55/MEF2C/SOS2/SOS1/TICAM1/LRRC32/MARCHF7/IL12A/PELI1/SLC39A10/TLR4/CARD11/PDCD1LG2/IL18/BMI1/NCK2/ARG2
GO:0070661	leukocyte proliferation	cell population proliferation	2.06183	5.747e-07	4.73007e-05	IL6/IL1A/TNFAIP3/KITLG/IL1B/PTPN22/TNFSF9/IL12A/NFATC2/MEF2C/PELI1/HHEX/ZNF335/CD55/LRRC32/SOS1/BCL6/TICAM1/PRKCD/ARG2/CD22/MARCHF7/IL18/CTPS1/SOS2/PNP/CBLB/NCK2	1.90091	3.38033e-06	0.000202653	IL6/TNFAIP3/NFATC2/IL1A/KITLG/IL1B/ZNF335/HHEX/TNFSF9/LRRC32/CD55/PRKCD/PELI1/SOS2/MARCHF7/PTPN22/MEF2C/TICAM1/TLR4/SOS1/CTPS1/BCL6/PDCD1LG2/CBLB/SLC39A10/IL18/PPP3CB/RC3H1/NCK2/SH3RF1/IL12A/BMI1/CARD11/PNP/EPHB2	0.460647	1.89335	1.55007e-05	0.00062636	KITLG/IL6/NFATC2/IL1B/TNFAIP3/IL1A/ZNF335/TNFSF9/PTPN22/CD55/PRKCD/MEF2C/SOS2/HHEX/SOS1/TICAM1/LRRC32/MARCHF7/IL12A/PELI1/SLC39A10/TLR4/CARD11/PDCD1LG2/CTPS1/IL18/BMI1/NCK2/ARG2
GO:0045860	positive regulation of protein kinase activity	cellular metabolic process	1.80232	1.19493e-06	8.04053e-05	RELN/EGR1/AREG/HBEGF/KITLG/IL1B/CEMIP/CDK5R1/MAPRE3/NRG1/NEDD9/ERN1/VEGFA/SPRY2/RICTOR/SIRT1/MAP3K10/DKK1/CCN1/DLG4/TRAF4/DGKQ/VEGFC/SOCS1/DDX3X/ECT2/STK3/TGFA/PRKCD/EZH2/TNFSF15/PKD1/ADRB2/FERMT2/FLT1/AKAP13/TNFRSF10A/MAP2K7/SRC/IL18/TGFB1/PIBF1/JAK2/MADD/TAB1/CDKN1A/TELO2/BMPR1A/CDC6/MMD/CCDC88A/DVL2	1.93928	4.15912e-08	4.80874e-06	EGR1/RELN/NEDD9/AREG/HBEGF/KITLG/IL1B/NRG1/DKK1/TNFSF15/MAPRE3/CCN1/SPRY2/VEGFA/RICTOR/SIRT1/TGFA/CEMIP/PRKCD/FERMT2/FLT1/VEGFC/DDX3X/CAMKK1/ERN1/ECT2/ADRB2/BMPR1A/ITGB3/AKAP13/JAK2/TLR4/CDK5R1/MAP3K10/EZH2/STK3/TNFRSF10A/DGKQ/MAP2K7/TAB1/MADD/DLG4/BMPR2/NEK10/TRAF4/PKD1/CCDC88A/IL18/ZFP91/PIBF1/RASSF2/SLC27A1/ANG	0.474303	2.09146	3.17213e-10	8.55771e-08	RELN/AREG/CEMIP/KITLG/NEDD9/EGR1/HBEGF/MAPRE3/IL1B/NRG1/CDK5R1/RICTOR/TNFSF15/SPRY2/SIRT1/VEGFA/DKK1/CCN1/AKAP13/DDX3X/ECT2/ERN1/FLT1/CCDC88A/VEGFC/PRKCD/DGKQ/MAP3K10/TGFA/TNFRSF10A/CAMKK1/PKD1/EZH2/FERMT2/DLG4/STK3/TLR4/BMPR1A/JAK2/CENPE/MADD/SRC/SASH1/ZFP91/TRAF4/TAB1/LRP8/FGF2/MAP2K7/ADRB2/PKD2/CLSPN/SNX9/IL18/TAB2/RAPGEF2
GO:0033674	positive regulation of kinase activity	cellular metabolic process	1.73507	4.22074e-06	0.000220386	RELN/EGR1/AREG/TNFAIP8L3/HBEGF/KITLG/IL1B/CEMIP/CDK5R1/MAPRE3/NRG1/NEDD9/ERN1/VEGFA/SPRY2/RICTOR/SIRT1/MAP3K10/DKK1/CCN1/DLG4/DDR1/TRAF4/DGKQ/VEGFC/SOCS1/DDX3X/ECT2/STK3/TGFA/PRKCD/EZH2/TNFSF15/PKD1/ADRB2/FERMT2/FLT1/AKAP13/TNFRSF10A/MAP2K7/SRC/VAV2/IL18/TGFB1/PIBF1/JAK2/MADD/TAB1/CDKN1A/TELO2/BMPR1A/CDC6/MMD/EPHA2/CCDC88A/DVL2	1.87027	9.11598e-08	9.03412e-06	EGR1/RELN/NEDD9/TNFAIP8L3/AREG/HBEGF/KITLG/IL1B/NRG1/DKK1/TNFSF15/MAPRE3/CCN1/SPRY2/VEGFA/RICTOR/SIRT1/TGFA/DDR1/CEMIP/PRKCD/FERMT2/FLT1/VEGFC/DDX3X/CAMKK1/ERN1/ECT2/ADRB2/BMPR1A/ITGB3/AKAP13/VAV2/JAK2/TLR4/CDK5R1/MAP3K10/EZH2/STK3/TNFRSF10A/DGKQ/MAP2K7/TAB1/MADD/DLG4/BMPR2/NEK10/TRAF4/DUSP12/PKD1/CCDC88A/IL18/ZFP91/PIBF1/RASSF2/SLC27A1/ANG/EPHA2/TGFB1/TELO2/GPRC5A/MET/RAPGEF2/CDC6	0.455182	2.02085	4.46355e-10	9.85228e-08	RELN/AREG/TNFAIP8L3/CEMIP/KITLG/NEDD9/EGR1/HBEGF/MAPRE3/IL1B/NRG1/CDK5R1/RICTOR/TNFSF15/SPRY2/SIRT1/VEGFA/DKK1/CCN1/AKAP13/DDX3X/ECT2/ERN1/FLT1/CCDC88A/VEGFC/PRKCD/DGKQ/MAP3K10/TGFA/TNFRSF10A/DDR1/CAMKK1/PKD1/VAV2/EZH2/FERMT2/DLG4/STK3/TLR4/BMPR1A/JAK2/CENPE/MADD/SRC/SASH1/ZFP91/TRAF4/TAB1/MET/LRP8/FGF2/MAP2K7/ADRB2/PKD2/CLSPN/SNX9/EPHA2/IL18/DUSP12/TAB2/RAPGEF2
GO:0034110	regulation of homotypic cell-cell adhesion	cellular process	NA	NA	NA	NA	2.0136	0.000223638	0.00470125	IL6/PRKCD/ZNF703/JAK2/UBASH3B/PRKCA/JAK1/CD9/RDX	NA	NA	NA	NA	NA
GO:0038061	NIK/NF-kappaB signaling	cellular process	1.76997	0.000520621	0.00874788	ZC3H12A/BIRC3/IL1B/NFKBIA/PTPN22/RELB/NFAT5/PTP4A3/NFKB2/TRAF4/DDX3X/TNFSF15/NR3C2/TNFRSF10A/IL18/IKBKE/BIRC2/TERF2IP/UACA/SPHK1/TLR4	1.97173	1.73459e-05	0.000726134	BIRC3/ZC3H12A/NFKBIA/RELB/IL1B/TNFSF15/NFAT5/PTP4A3/DDX3X/BIRC2/PTPN22/NFKB2/TLR4/TNFRSF10A/UACA/TRAF4/IKBKE/IL18/ZFP91/RASSF2/SPHK1/RC3H1	0.546972	2.07286	4.2095e-06	0.000211472	BIRC3/ZC3H12A/NFKBIA/RELB/IL1B/NFAT5/TNFSF15/PTPN22/NFKB2/DDX3X/TNFRSF10A/TLR4/PTP4A3/UACA/IKBKE/SASH1/ZFP91/TRAF4/BIRC2/NR3C2/IL18/SPHK1/EP300/PPM1B/CHUK
GO:0007173	epidermal growth factor receptor signaling pathway	cellular process	1.90693	0.000131976	0.00311105	ERRFI1/AREG/HBEGF/DGKD/SOCS5/MVB12B/GAB1/SOS1/TGFA/MMP9/PLCG1/SRC/RHBDF2/ZFYVE28/PTPRJ/CBLB/TGFB1/NCK2/RPS6KA5/CCDC88A/PLAUR/RNF126/VPS25/BRAF	1.9544	1.6098e-05	0.000691787	ERRFI1/AREG/HBEGF/DGKD/SOCS5/GAB1/TGFA/PTPRJ/MVB12B/SOS1/ZFYVE28/RPS6KA5/ERBIN/CBLB/CCDC88A/RASSF2/PLCG1/TGFB1/SHC3/SNX5/PIK3C2A/GPRC5A/NCK2/CHMP6/KIF16B/BRAF/BCAR3	0.558915	2.07251	2.0674e-06	0.000119515	ERRFI1/AREG/DGKD/HBEGF/SOCS5/CCDC88A/MVB12B/TGFA/GAB1/SOS1/PTPRJ/PLCG1/RPS6KA5/SRC/KIF16B/PIK3C2A/NCK2/CHMP6/TGFB1/RHBDF2/ZFYVE28/SHC3/CEACAM1/RNF126/SNX5/DAB2IP/BRAF/HIP1R/IQGAP1/BCAR3/ZGPAT/DUSP3/PTK2/RNF115/GPRC5A/VPS25/PIK3CA/PTPN11
GO:0022408	negative regulation of cell-cell adhesion	cellular process	1.98459	1.54292e-05	0.000609139	ZC3H12A/KLF4/PTPN22/VEGFA/SOCS5/ZNF703/PELI1/NRARP/LRRC32/SOCS1/BCL6/PRKCD/ARG2/MARCHF7/JAG1/RUNX1/SWAP70/CBLB/TGFB1/JAK2/HFE/SOCS6/PPARA	2.08453	7.35989e-07	5.25583e-05	ZC3H12A/KLF4/VEGFA/SOCS5/LRRC32/PRKCD/PELI1/MARCHF7/RUNX1/PTPN22/MYADM/ZNF703/JAK2/SWAP70/UBASH3B/HFE/JAG1/BCL6/PDCD1LG2/CBLB/CD9/RDX/RC3H1/TGFB1/NRARP/SOCS6/CBFB	0.515465	1.97881	1.63376e-05	0.000634684	ZC3H12A/KLF4/SOCS5/PTPN22/VEGFA/PRKCD/ZNF703/SWAP70/LRRC32/MARCHF7/PELI1/JAK2/JAG1/RUNX1/SOCS6/PDCD1LG2/UBASH3B/PODXL/ARG2/PPARA/TGFB1/NOTCH1/PPM1F/CEACAM1/RC3H1/BTN2A2/CBFB/RC3H2/DUSP3/EPB41L5/RDX/PTK2/WNK1/CD274/GTPBP4
GO:0022407	regulation of cell-cell adhesion	cellular process	2.00991	1.83142e-08	2.54096e-06	ZC3H12A/NFKBIZ/NR4A3/IL6/IL1A/KLF4/IL1B/PTPN22/TNFSF9/FSTL3/CITED2/NFKBID/IL12A/VEGFA/SOCS5/ZNF703/NFAT5/PELI1/CD55/NRARP/LRRC32/SOCS1/GCNT2/BCL6/PRKCD/ARG2/PLPP3/ZMIZ1/MARCHF7/MYO10/JAG1/HSPH1/RUNX1/SRC/SWAP70/ETS1/PTPRU/IL18/MDGA1/PNP/CBLB/TGFB1/FERMT3/GLI2/NCK2/JAK2/HFE/MAGI1/DMTN/SOCS6/PPARA/PRKCA/XBP1/PTPN23/CD9/PLAUR	1.93035	1.3847e-07	1.31845e-05	IL6/ZC3H12A/KLF4/IL1A/NR4A3/NFKBIZ/IL1B/NFAT5/VEGFA/SOCS5/FSTL3/TNFSF9/CITED2/LRRC32/CD55/PLPP3/ZMIZ1/NFKBID/PRKCD/PELI1/ETS1/MYO10/MARCHF7/RUNX1/PTPN22/MYADM/ZNF703/JAK2/SWAP70/UBASH3B/HFE/GLI2/JAG1/PRKCA/BCL6/PDCD1LG2/CBLB/GCNT2/JAK1/IL18/CD9/CD44/RDX/HSPH1/FERMT3/SOX13/RC3H1/TGFB1/NRARP/SOCS6/CBFB	0.445948	1.93966	1.95169e-07	1.51505e-05	NFKBIZ/ZC3H12A/IL6/KLF4/NR4A3/IL1B/IL1A/NFAT5/NFKBID/SOCS5/TNFSF9/PTPN22/VEGFA/CD55/FSTL3/PLPP3/MYO10/GCNT2/PRKCD/CITED2/ZNF703/ZMIZ1/SWAP70/LRRC32/MARCHF7/IL12A/PELI1/JAK2/ETS1/JAG1/RUNX1/PRKCA/SRC/CARD11/TENM3/SOCS6/PDCD1LG2/UBASH3B/PODXL/ANK3/IL18/JAK1/BMI1/AFDN/NCK2/ARG2/PPARA/HSPH1/TGFB1/FERMT3/NOTCH1/CD44/PPM1F/CEACAM1/RC3H1/BTN2A2/GLI2/YES1/PTPN23/CYRIB/CBFB/PNP/MDGA1/PIEZO1/RC3H2/AP3B1/DU…
GO:0070373	negative regulation of ERK1 and ERK2 cascade	cellular process	NA	NA	NA	NA	2.03378	2.1952e-05	0.000863914	ERRFI1/ATF3/KLF4/SPRY4/PTPRR/SPRY2/CNKSR3/TLR4/DUSP1/RPS6KA6	0.558338	1.87566	0.000519608	0.00835503	ERRFI1/ATF3/KLF4/SPRY4/PTPRR/SPRY2/CNKSR3/GBP1/TLR4/RPS6KA6
GO:0051250	negative regulation of lymphocyte activation	cellular process/inlflammatory response	2.10209	2.02663e-06	0.000123016	ZC3H12A/ID2/TNFAIP3/PTPN22/SAMSN1/SOCS5/PELI1/NRARP/LRRC32/SOCS1/BCL6/ARG2/MARCHF7/RUNX1/CBLB/PIBF1/HFE/SOCS6/TYRO3/INHBA	1.96767	2.04908e-05	0.00082234	ZC3H12A/TNFAIP3/ID2/SAMSN1/SOCS5/LRRC32/PELI1/MARCHF7/RUNX1/PTPN22/HFE/BCL6/PDCD1LG2/CBLB/PIBF1/RC3H1/NRARP/SOCS6/CBFB	NA	NA	NA	NA	NA
GO:0002695	negative regulation of leukocyte activation	cellular process/inlflammatory response	2.14668	6.1771e-07	4.99933e-05	ZC3H12A/ID2/TNFAIP3/PTPN22/SAMSN1/SOCS5/NR1D1/PELI1/NRARP/LRRC32/SOCS1/BCL6/ARG2/MARCHF7/RUNX1/CBLB/PIBF1/HMOX1/HFE	1.87315	8.67805e-05	0.00246778	ZC3H12A/TNFAIP3/ID2/SAMSN1/SOCS5/LRRC32/NR1D1/PELI1/MARCHF7/RUNX1/PTPN22/HFE/LDLR/BCL6/PDCD1LG2/CBLB/PIBF1/RC3H1/NRARP/SOCS6/CBFB	NA	NA	NA	NA	NA
GO:0032496	response to lipopolysaccharide	cellular response to stimuli	2.43172	1e-10	6.93714e-08	CXCL8/CXCL3/FOS/NR4A1/ZC3H12A/CXCL1/IL6/CXCL2/IL24/IL1A/TNFAIP3/IL1B/NFKBIA/ZFP36/PTPN22/IRAK2/IL12A/NR1D1/MEF2C/PTGIR/PLCG2/NFKB2/PELI1/JUND/CD55/ADM/PTGER1/PTGES/TICAM1/PTGER4/TRIB1/NOS3/FOXP1/GCH1/SMAD6/ACP5/SRC/IL18/NOCT/TGFB1/TFPI	2.2936	1e-10	6.93714e-08	CXCL8/CXCL3/NR4A1/IL6/ZC3H12A/FOS/CXCL1/TNFAIP3/IL24/IL1A/NFKBIA/IL1B/CXCL2/IRAK2/ZFP36/PTGER4/TRIB1/AKAP12/PLCG2/NR1D1/CD55/JUND/PELI1/FOXP1/PTGIR/PTPN22/TFPI/NFKB2/JAK2/MEF2C/TICAM1/TLR4/PTGES/PRKCA	0.514855	2.18954	4.12163e-10	9.53077e-08	CXCL8/CXCL3/NR4A1/ZC3H12A/CXCL1/NFKBIA/IL6/FOS/IL24/IL1B/TNFAIP3/IL1A/PTGIR/IRAK2/PLCG2/PTPN22/CD55/PTGER4/NFKB2/PTGER1/CXCL2/MEF2C/TICAM1/JUND/IL12A/PELI1/TLR4/JAK2/ZFP36/TRIB1/AKAP12/PRKCA/SRC/SASH1/NOS3/GCH1/FOXP1/PDCD1LG2/NOCT/NR1D1/TFPI/IL18/TAB2/CLDN1/SHPK/TGFB1/PPARD/CHUK/SBNO2/NFKB1/NOTCH1
GO:0002237	response to molecule of bacterial origin	cellular response to stimuli	2.38876	1e-10	6.93714e-08	CXCL8/CXCL3/FOS/NR4A1/ZC3H12A/CXCL1/IL6/CXCL2/IL24/IL1A/TNFAIP3/IL1B/NFKBIA/ZFP36/PTPN22/IRAK2/IL12A/NR1D1/MEF2C/PTGIR/PLCG2/NFKB2/PELI1/JUND/CD55/ADM/PTGER1/PTGES/TICAM1/PTGER4/TRIB1/NOS3/FOXP1/GCH1/SMAD6/ACP5/SRC/IL18/NOCT/TGFB1/TFPI	2.25785	1e-10	6.93714e-08	CXCL8/CXCL3/NR4A1/IL6/ZC3H12A/FOS/CXCL1/TNFAIP3/IL24/IL1A/NFKBIA/IL1B/CXCL2/IRAK2/ZFP36/PTGER4/TRIB1/AKAP12/PLCG2/NR1D1/CD55/JUND/PELI1/FOXP1/PTGIR/PTPN22/TFPI/NFKB2/JAK2/MEF2C/TICAM1/TLR4/PTGES/PRKCA	0.501161	2.13395	9.86166e-10	1.84185e-07	CXCL8/CXCL3/NR4A1/ZC3H12A/CXCL1/NFKBIA/IL6/FOS/IL24/IL1B/TNFAIP3/IL1A/PTGIR/IRAK2/PLCG2/PTPN22/CD55/PTGER4/NFKB2/PTGER1/CXCL2/MEF2C/TICAM1/JUND/IL12A/PELI1/TLR4/JAK2/ZFP36/TRIB1/AKAP12/PRKCA/SRC/SASH1/NOS3/GCH1/FOXP1/PDCD1LG2/NOCT/NR1D1/TFPI/IL18/TAB2/CLDN1/SHPK/TGFB1/PPARD/CHUK/SBNO2/NFKB1/NOTCH1
GO:0071222	cellular response to lipopolysaccharide	cellular response to stimuli	2.32512	1.19056e-09	4.12956e-07	CXCL8/CXCL3/ZC3H12A/CXCL1/IL6/CXCL2/IL24/IL1A/TNFAIP3/IL1B/NFKBIA/ZFP36/PTPN22/IRAK2/NR1D1/MEF2C/PLCG2/CD55/TICAM1/TRIB1/SRC/IL18/TGFB1/TFPI	2.28768	2.45169e-10	8.59557e-08	CXCL8/CXCL3/IL6/ZC3H12A/CXCL1/TNFAIP3/IL24/IL1A/NFKBIA/IL1B/CXCL2/IRAK2/ZFP36/TRIB1/PLCG2/NR1D1/CD55/PTPN22/TFPI/MEF2C/TICAM1/TLR4/PRKCA	0.537838	2.13253	1.96557e-07	1.51505e-05	CXCL8/CXCL3/ZC3H12A/CXCL1/NFKBIA/IL6/IL24/IL1B/TNFAIP3/IL1A/IRAK2/PLCG2/PTPN22/CD55/CXCL2/MEF2C/TICAM1/TLR4/ZFP36/TRIB1/PRKCA/SRC/SASH1/PDCD1LG2/NR1D1/TFPI/IL18/SHPK/TGFB1/PPARD/SBNO2/NFKB1
GO:0071219	cellular response to molecule of bacterial origin	cellular response to stimuli	2.27379	1.30256e-09	4.21683e-07	CXCL8/CXCL3/ZC3H12A/CXCL1/IL6/CXCL2/IL24/IL1A/TNFAIP3/IL1B/NFKBIA/ZFP36/PTPN22/IRAK2/NR1D1/MEF2C/PLCG2/CD55/TICAM1/TRIB1/SRC/IL18/TGFB1/TFPI	2.25435	3.00916e-09	5.62018e-07	CXCL8/CXCL3/IL6/ZC3H12A/CXCL1/TNFAIP3/IL24/IL1A/NFKBIA/IL1B/CXCL2/IRAK2/ZFP36/TRIB1/PLCG2/NR1D1/CD55/PTPN22/TFPI/MEF2C/TICAM1/TLR4/PRKCA	0.523708	2.0908	4.8304e-07	3.25783e-05	CXCL8/CXCL3/ZC3H12A/CXCL1/NFKBIA/IL6/IL24/IL1B/TNFAIP3/IL1A/IRAK2/PLCG2/PTPN22/CD55/CXCL2/MEF2C/TICAM1/TLR4/ZFP36/TRIB1/PRKCA/SRC/SASH1/PDCD1LG2/NR1D1/TFPI/IL18/SHPK/TGFB1/PPARD/SBNO2/NFKB1
GO:0031663	lipopolysaccharide-mediated signaling pathway	cellular response to stimuli	NA	NA	NA	NA	1.93708	0.000284312	0.00556701	TNFAIP3/NFKBIA/IL1B/IRAK2/TRIB1/PLCG2/CD55/PTPN22/TICAM1/TLR4/PRKCA	0.636303	2.06229	6.18677e-05	0.00169734	NFKBIA/IL1B/TNFAIP3/IRAK2/PLCG2/PTPN22/CD55/TICAM1/TLR4/TRIB1/PRKCA/SASH1/IL18
GO:0061844	antimicrobial humoral immune response mediated by antimicrobial peptide	cellular response to stimuli	2.19279	3.01732e-07	2.76455e-05	CXCL8/CXCL3/CXCL1/CXCL2	2.10134	1.71198e-05	0.000722902	CXCL8/CXCL3/CXCL1/CXCL2	0.805382	2.00635	0.000150337	0.00342739	CXCL8/CXCL3/CXCL1/CXCL2
GO:1902284	neuron projection extension involved in neuron projection guidance	cellular response to stimuli	NA	NA	NA	NA	NA	NA	NA	NA	0.702827	2.00036	0.000182728	0.00394367	VEGFA/SLIT2/NRP2/SEMA3A/NRP1/SEMA3F/SEMA6C/BMPR2/PLXNA4/SEMA3D/WNT3/ALCAM
GO:0071216	cellular response to biotic stimulus	cellular response to stimuli	2.12351	5.08889e-08	5.7469e-06	CXCL8/CXCL3/ZC3H12A/CXCL1/IL6/CXCL2/IL24/IL1A/TNFAIP3/IL1B/NFKBIA/ZFP36/PTPN22/IRAK2/NR1D1/MEF2C/PLCG2/CD55/TICAM1/TRIB1/EIF2AK3/SRC/IL18/TGFB1/TFPI	2.08159	2.23892e-07	1.94146e-05	CXCL8/CXCL3/IL6/ZC3H12A/CXCL1/TNFAIP3/IL24/IL1A/NFKBIA/IL1B/CXCL2/IRAK2/ZFP36/TRIB1/PLCG2/NR1D1/CD55/PTPN22/TFPI/MEF2C/TICAM1/TLR4/PRKCA	0.489677	1.99677	7.48571e-07	4.78297e-05	CXCL8/CXCL3/ZC3H12A/CXCL1/NFKBIA/IL6/IL24/IL1B/TNFAIP3/IL1A/IRAK2/PLCG2/PTPN22/CD55/CXCL2/MEF2C/TICAM1/TLR4/PPP1R15B/ZFP36/TRIB1/EIF2AK3/PRKCA/SRC/SASH1/PDCD1LG2/NR1D1/TFPI/IL18
GO:0060326	cell chemotaxis	cellular response to stimuli	2.03163	7.1254e-07	5.32322e-05	CXCL8/CXCL3/NR4A1/CXCL1/IL6/CXCL2/HBEGF/FGF16/IL12A/VEGFA/GAB1/VEGFC/LYST/STK39/PREX1/PLEKHG5/PRKCD/SLIT2/DUSP1/FLT1/SLC12A2	1.98907	8.15473e-07	5.73904e-05	CXCL8/CXCL3/NR4A1/IL6/CXCL1/FGF16/HBEGF/CXCL2/VEGFA/LYST/GAB1/PRKCD/FLT1/VEGFC/STK39/PLEKHG5/PREX1/SWAP70/SLC12A2/ARHGEF16/PIK3CD/DUSP1	0.49174	1.98283	2.37426e-06	0.000134063	CXCL8/CXCL3/NR4A1/CXCL1/IL6/FGF16/HBEGF/LYST/VEGFA/FLT1/PLEKHG5/STK39/VEGFC/CXCL2/PRKCD/GAB1/SWAP70/DOCK4/IL12A/SLIT2/PREX1/SLC12A2
GO:0070301	cellular response to hydrogen peroxide	cellular response to stimuli	2.03797	1.01502e-05	0.00043619	NR4A3/IL6/TNFAIP3/KLF4/KDM6B/ERN1/SIRT1/ECT2/PRKCD/EZH2/FOXO1/AQP1/SRC/OSER1/ETS1/NET1/PDE8A/HDAC6/SPHK1/NFE2L2	1.95855	2.63256e-05	0.000972588	IL6/TNFAIP3/KLF4/NR4A3/KDM6B/SIRT1/PRKCD/ETS1/ERN1/ECT2/FOXO1/EZH2/ZNF580/SPHK1/PDE8A/RIPK1/MET	0.525034	1.93035	7.37803e-05	0.00194716	IL6/KLF4/NR4A3/TNFAIP3/SIRT1/ECT2/ERN1/KDM6B/PRKCD/FOXO1/EZH2/ETS1/SRC/MET/AQP1/NET1/PRKAA1/SPHK1/STK26/ZNF580/RIPK1
GO:0033993	response to lipid	cellular response to stimuli	2.00286	1e-10	6.93714e-08	CXCL8/CXCL3/FOS/FOSB/NR4A1/ZC3H12A/ERRFI1/NR4A3/CXCL1/IL6/AREG/CXCL2/IL24/IL1A/TNFAIP3/KLF4/STC1/GRAMD1B/IL1B/NFKBIA/ZFP36/PTPN22/IRAK2/CFLAR/IL12A/HEY1/GATA6/SIRT1/NR1D1/KDM3A/ZNF703/DNMT3B/MEF2C/PTGIR/PLCG2/GNAI1/NFKB2/PELI1/PER1/JUND/PLPP1/CD55/STXBP1/ARNTL/GATA2/ADM/E2F1/PTGER1/NEDD4/PTGES/TICAM1/EZH2/RARG/PTGER4/TRIB1/SLIT2/DUSP1/NR3C2/ABL2/NOS3/ZMIZ1/FOXP1/GCH1/FOSL1/TBX1/WNT10B/FOXO1/AQP1/…	1.87671	1e-10	6.93714e-08	CXCL8/ERRFI1/FOSB/CXCL3/NR4A1/IL6/ZC3H12A/FOS/CXCL1/TNFAIP3/AREG/KLF4/IL24/IL1A/NR4A3/NFKBIA/GRAMD1B/IL1B/CXCL2/KDM3A/STC1/CFLAR/GATA6/IRAK2/ZFP36/SIRT1/PTGER4/TRIB1/AKAP12/PLCG2/NR1D1/CD55/GNAI1/ABL2/ZMIZ1/JUND/STXBP1/PELI1/ETS1/FOXO1/FOXP1/HEY1/DNMT3B/PTGIR/PTPN22/NPC1/NEDD4/TFPI/TBX1/NFKB2/ZNF703/TGFBR1/UBR5/JAK2/ADNP2/MEF2C/PER1/TICAM1/TLR4/EZH2/PTGES/SREBF1/DUSP1/ID3/PRKCA/LDLR/RARG/PLPP1/HM…	0.393827	1.87683	2.22399e-10	6.35276e-08	CXCL8/ERRFI1/CXCL3/FOSB/AREG/NR4A1/ZC3H12A/CXCL1/NFKBIA/IL6/KLF4/GRAMD1B/STC1/NR4A3/FOS/IL24/IL1B/TNFAIP3/IL1A/PTGIR/IRAK2/CFLAR/KDM3A/GATA6/PLCG2/PTPN22/SIRT1/CD55/PTGER4/NFKB2/STXBP1/PTGER1/DNMT3B/NCOA3/PLPP1/CXCL2/HEY1/GNAI1/TBX1/MEF2C/UBR5/NEDD4/PER1/FOXO1/ZNF703/ZMIZ1/ABL2/XRN1/TICAM1/EZH2/JUND/IL12A/SLIT2/PELI1/ADNP2/ARNTL/TLR4/JAK2/ZFP36/GATA2/TRIB1/ETS1/NPC1/E2F1/ATP2B1/AKAP12/LATS1/PRKCA…
GO:0009617	response to bacterium	cellular response to stimuli	2.02959	7.34861e-10	3.24408e-07	CXCL8/CXCL3/FOS/NR4A1/ZC3H12A/CXCL1/IL6/CXCL2/IL24/IL1A/TNFAIP3/IL1B/NFKBIA/ZFP36/PTPN22/IRAK2/IL12A/NR1D1/MEF2C/PTGIR/PLCG2/NFKB2/PELI1/JUND/CD55/ADM/LYST/PTGER1/PTGES/TICAM1/PRKCD/ARG2/PTGER4/TRIB1/NOS3/FOXP1/GCH1/GSDMD/AQP1/BAIAP2/SMAD6/ACP5/SRC/IL18/NOCT/TGFB1/TFPI/JAK2/AKIRIN2/NLRC5/CEP192/NFKBIB	1.93656	1.07213e-08	1.57766e-06	CXCL8/CXCL3/NR4A1/IL6/ZC3H12A/FOS/CXCL1/TNFAIP3/IL24/IL1A/NFKBIA/IL1B/CXCL2/IRAK2/ZFP36/LYST/PTGER4/TRIB1/AKAP12/PLCG2/NR1D1/CD55/PRKCD/JUND/PELI1/FOXP1/PTGIR/PTPN22/TFPI/NFKB2/CEP192/NLRC5/JAK2/MEF2C/TICAM1/TLR4/PTGES/PRKCA/PDCD1LG2/OAS1/ERBIN/LRG1/BAIAP2L1/IL18/ANG/ANKRD17/GCH1/EPHA2/TGFB1/ADM/SBNO2/CLDN1/ADGRL2/PRPF8/GSDMD/NOCT/AKAP8/IL12A/TAB2/NOS3/SHPK/SLC17A5	0.421728	1.87456	4.68085e-08	4.73545e-06	CXCL8/CXCL3/NR4A1/ZC3H12A/CXCL1/NFKBIA/IL6/FOS/IL24/IL1B/TNFAIP3/IL1A/PTGIR/IRAK2/LYST/PLCG2/PTPN22/CD55/CEP192/PTGER4/NFKB2/PTGER1/CXCL2/PRKCD/MEF2C/NLRC5/TICAM1/JUND/IL12A/PELI1/TLR4/SLC17A5/JAK2/ZFP36/TRIB1/AKAP12/PRKCA/SRC/SASH1/NOS3/GCH1/ADGRL2/FOXP1/PDCD1LG2/ANKRD17/GSDMD/NOCT/NR1D1/TFPI/EPHA2/IL18/AQP1/TAB2/CLDN1/SHPK/ARG2/STAB1/TGFB1/PPARD/CHUK/LRG1/IFI44/SBNO2/BAIAP2L1/NFKB1/NOTCH1
GO:1990868	response to chemokine	cellular response to stimuli/stress	2.22923	3.97258e-06	0.000211987	CXCL8/CXCL3/ZC3H12A/CXCL1/CXCL2/RBM15/STK39/SLIT2/DUSP1/SLC12A2/LRCH1/HIF1A	2.02848	0.000315917	0.00594609	CXCL8/CXCL3/ZC3H12A/CXCL1/CXCL2/HIF1A/STK39/RBM15/SLC12A2/DUSP1/LRCH1/SLIT2	0.756446	2.19858	4.23584e-06	0.000211472	CXCL8/CXCL3/ZC3H12A/CXCL1/STK39/LRCH1/CXCL2/HIF1A/SLIT2/RBM15/SLC12A2
GO:1990869	cellular response to chemokine	cellular response to stimuli/stress	2.22923	3.97258e-06	0.000211987	CXCL8/CXCL3/ZC3H12A/CXCL1/CXCL2/RBM15/STK39/SLIT2/DUSP1/SLC12A2/LRCH1/HIF1A	2.02848	0.000315917	0.00594609	CXCL8/CXCL3/ZC3H12A/CXCL1/CXCL2/HIF1A/STK39/RBM15/SLC12A2/DUSP1/LRCH1/SLIT2	0.756446	2.19858	4.23584e-06	0.000211472	CXCL8/CXCL3/ZC3H12A/CXCL1/STK39/LRCH1/CXCL2/HIF1A/SLIT2/RBM15/SLC12A2
GO:0019730	antimicrobial humoral response	cellular response to stimuli/stress	2.16251	6.31324e-06	0.00030056	CXCL8/CXCL3/CXCL1/CXCL2/GATA6	2.06108	0.000131905	0.00315531	CXCL8/CXCL3/CXCL1/CXCL2/GATA6	0.715105	1.98764	0.000492283	0.0080761	CXCL8/CXCL3/CXCL1/GATA6/CXCL2
GO:0014888	striated muscle adaptation	cellular response to stimuli/stress	NA	NA	NA	NA	2.09807	5.88966e-05	0.00183335	ERRFI1/CFLAR/GATA6/FOXO1/EZH2/GTF2IRD1/PPP3CA	0.709099	1.97094	0.000654868	0.00975472	ERRFI1/CFLAR/GATA6/GTF2IRD1/FOXO1/EZH2/PPP3CA/MTOR/CAMK2G/ATP2B4/HDAC4/INPP5F
GO:0021879	forebrain neuron differentiation	developmental process	2.00235	0.000451413	0.00779747	DLX2/FOXG1/GBX2/DCLK2/GATA2/DISC1/ZMIZ1/SHANK3/ZSWIM6/NRP2/INHBA/OGDH	NA	NA	NA	NA	NA	NA	NA	NA	NA
GO:0072576	liver morphogenesis	developmental process	NA	NA	NA	NA	2.05501	6.82305e-05	0.00203268	IL6/TNFAIP3/CFLAR/TGFA/RPS6KA1	NA	NA	NA	NA	NA
GO:0022029	telencephalon cell migration	developmental process	2.12341	1.15045e-05	0.000473441	RELN/FOXG1/CDK5R1/NRG1/DISC1/BMERB1/SLIT2/ZMIZ1/MDGA1	2.01203	7.00704e-05	0.00207477	RELN/NRG1/FOXG1/ZMIZ1/CDK5R1/DISC1/BMERB1/SRGAP2C/SLIT2/DIXDC1	0.667146	2.10833	2.08059e-05	0.000783206	RELN/NRG1/FOXG1/CDK5R1/ZMIZ1/SLIT2/DISC1/BMERB1/LRP8/DIXDC1/SRGAP2C/DAB2IP/MDGA1/ADGRG1/SRF/OGDH
GO:0045778	positive regulation of ossification	developmental process	NA	NA	NA	NA	1.97636	0.000125605	0.00311193	CCN1/ADRB2/BMPR1A/MEF2C/ACVR1/BMPR2/ATP2B1/WNT10B/TGFB1/ANO6/OSR2/TGFB2	0.734329	2.10412	2.28111e-05	0.000852081	CCN1/MEF2C/ACVR1/BMPR1A/ATP2B1/ADRB2/WNT10B/TGFB1/NIPBL/BMPR2/ANO6
GO:0045669	positive regulation of osteoblast differentiation	developmental process	1.94151	0.000358498	0.00659419	IL6/MEF2C/CCN1/JUND/ACVR1/FERMT2/WWTR1/JAG1/WNT10B/PDLIM7/BMPR1A	2.00112	7.96335e-05	0.002311	IL6/CCN1/JUND/FERMT2/WWTR1/BMPR1A/MEF2C/JAG1/ACVR1/BMPR2/WNT10B	0.674658	2.10402	1.65369e-05	0.000637325	IL6/CCN1/MEF2C/ACVR1/FERMT2/JUND/BMPR1A/WWTR1/JAG1/FGF2/WNT10B/BMPR2/ZHX3
GO:0030501	positive regulation of bone mineralization	developmental process	NA	NA	NA	NA	2.0059	0.000267729	0.00532824	CCN1/ADRB2/BMPR1A/MEF2C/ACVR1/BMPR2/ATP2B1/WNT10B/TGFB1/ANO6	0.771198	2.10312	2.30418e-05	0.000854128	CCN1/MEF2C/ACVR1/BMPR1A/ATP2B1/ADRB2/WNT10B/TGFB1/BMPR2/ANO6
GO:0021799	cerebral cortex radially oriented cell migration	developmental process	2.18369	1.78997e-05	0.000673807	RELN/FOXG1/CDK5R1/DISC1/BMERB1/ZMIZ1/MDGA1	1.98471	0.000171282	0.00382394	RELN/FOXG1/ZMIZ1/CDK5R1/DISC1/BMERB1/SRGAP2C/DIXDC1	0.713222	2.08723	5.04026e-05	0.00148478	RELN/FOXG1/CDK5R1/ZMIZ1/DISC1/BMERB1/LRP8/DIXDC1/SRGAP2C/DAB2IP/MDGA1/ADGRG1
GO:0060560	developmental growth involved in morphogenesis	developmental process	NA	NA	NA	NA	1.71675	0.000379153	0.00702736	AREG/SPRY2/VEGFA/RDH10/DDR1/BDNF/SMURF1/MAP2/CDK5R1/DISC1/SEMA3A/RARG/SYT1/NRCAM/BMPR2/SPAG9/RAPH1/SPG11/DVL1/SLIT2/PPP3CB/SEMA6C/NIN/RUFY3/RIMS1/GDI1/PLXNA1/MAP1B/SPART/EXT1/VCL/NEDD4L/YAP1/NRP2/DIP2B/SEMA3F/TNC/SEMA4F/SEMA3D/USP9X/SEMA3C/SIN3A/WASF1/CTNNB1/HDAC6/GSK3B/SLC23A2/EPB41L5/BCL11A	0.50596	2.07653	9.77275e-08	8.95405e-06	AREG/CDK5R1/SPRY2/VEGFA/RDH10/SMURF1/NRCAM/BDNF/DDR1/SYT1/RAPH1/SLIT2/DISC1/SPAG9/NRP2/DVL1/MAP1B/NIN/RARG/PLXNA1/SLC23A2/SEMA3A/NRP1/LRP1/SPART/GOLGA4/GDI1/SEMA3F/SEMA6C/MAP2/BMPR2/PPP3CB/NOTCH1/PLXNA4/WASF1/VCL/SPG11/DIP2B/RUFY3/SHTN1/FN1/MED12/SEMA3D/SRF/IQGAP1/WNT3/ALCAM/SIN3A/EPB41L5/TNC/ITSN2/GSK3B/NEDD4L/EXT1
GO:0021801	cerebral cortex radial glia-guided migration	developmental process	2.13491	1.07129e-05	0.000444633	RELN/FOXG1/CDK5R1/DISC1/BMERB1/ZMIZ1	2.0527	0.000113731	0.00292212	RELN/FOXG1/ZMIZ1/CDK5R1/DISC1/BMERB1/SRGAP2C	0.736999	2.06935	3.94989e-05	0.00123746	RELN/FOXG1/CDK5R1/ZMIZ1/DISC1/BMERB1/LRP8
GO:0022030	telencephalon glial cell migration	developmental process	2.13491	1.07129e-05	0.000444633	RELN/FOXG1/CDK5R1/DISC1/BMERB1/ZMIZ1	2.0527	0.000113731	0.00292212	RELN/FOXG1/ZMIZ1/CDK5R1/DISC1/BMERB1/SRGAP2C	0.736999	2.06935	3.94989e-05	0.00123746	RELN/FOXG1/CDK5R1/ZMIZ1/DISC1/BMERB1/LRP8
GO:0061383	trabecula morphogenesis	developmental process	NA	NA	NA	NA	NA	NA	NA	NA	0.676635	2.06821	6.01956e-05	0.00167034	ADAMTS1/NRG1/HEY1/SOS1/TGFBR3/BMPR1A/WNT10B/FHL2/TGFBR1/SBNO2/NOTCH1
GO:0001755	neural crest cell migration	developmental process	NA	NA	NA	NA	NA	NA	NA	NA	0.705012	2.0632	6.40678e-05	0.00174783	KITLG/TBX1/HIF1A/ACVR1/GBX2/NRP2/PHACTR4/SEMA3A/NRP1/SEMA3F/SEMA6C/LAMA5/FN1/SEMA3D/CORO1C
GO:0048812	neuron projection morphogenesis	developmental process	1.74822	9.06809e-07	6.47568e-05	NR4A2/RELN/ARC/MFSD2A/FOXG1/TIAM2/CDK5R1/IL1RAPL1/BRSK1/SGK1/VEGFA/GBX2/NYAP1/DLG4/FOXD1/DDR1/TANC2/ZNF335/STXBP1/SOS1/DISC1/MEF2A/NEDD4/BDNF/MAP2/SLIT2/GDI1/NEK3/DVL1/DOCK10/HECW2/SEMA6C/DOCK7/BAIAP2/SHANK3/OBSL1/NRCAM/UST/NUMB/FN1/SYT1/GLI2/SIPA1L1/SEMA3F/FEZ2/PICALM/PPP3CA/SPAG9/SMURF1/RPS6KA5/LRP1/LZTS3/SPART/WNT3/TTC8/NTNG2/NFATC4/DIP2A/EPHA2/PARD3/DVL2/HDAC6/UBE3A/NRP2/PPP3CB/RAPH1/LLGL1/PL…	1.7222	8.80625e-07	6.10902e-05	NR4A2/RELN/TIAM2/IL1RAPL1/ZNF335/FOXG1/VEGFA/SGK1/MFSD2A/TANC2/DDR1/SIPA1L1/BDNF/LZTS3/HECW2/DOCK7/GBX2/STXBP1/KIF20B/SMURF1/BRSK1/NEK3/NEDD4/MAP2/CDK5R1/DISC1/GLI2/ARC/SEMA3A/SYT1/PICALM/FOXD1/SOS1/NUMB/NYAP1/MYO9A/FEZ2/DOCK10/MEF2A/RPS6KA5/NRCAM/PPP3CA/DLG4/BMPR2/UBE3A/SPAG9/RAPH1/KLF7/UST/PLXNA2/SPG11/DVL1/SLIT2/OPA1/PPP3CB/ZDHHC17/SEMA6C/PARD3/OPHN1/NIN/EPHA2/RAPGEF2/RUFY3/RIMS1/DHX36/GDI1/NU…	0.452216	2.06002	1e-10	3.73538e-08	NR4A2/RELN/FOXG1/TIAM2/CDK5R1/ZNF335/TANC2/MFSD2A/VEGFA/LZTS3/BRSK1/IL1RAPL1/DOCK10/NYAP1/STXBP1/KIF20B/SGK1/SMURF1/FOXD1/MEF2A/NRCAM/NEDD4/BDNF/DDR1/SYT1/SOS1/RAPH1/DOCK7/GBX2/SLIT2/DLG4/SIPA1L1/NEK3/DISC1/HECW2/SPAG9/MYO9A/NUMB/NRP2/NGEF/PICALM/RPS6KA5/DVL1/MAP1B/NIN/TTC8/PLXNA2/PPP3CA/LRP8/PLXNA1/CUX1/SLC23A2/TRAK1/OPA1/ANK3/EPHA2/ENAH/SEMA3A/NRP1/LRP1/RAPGEF2/ZDHHC17/SPART/KIF13B/GOLGA4/GDI1/…
GO:0021795	cerebral cortex cell migration	developmental process	2.12204	7.65552e-06	0.000347432	RELN/FOXG1/CDK5R1/DISC1/BMERB1/SLIT2/ZMIZ1/MDGA1	1.9823	0.000301775	0.00576937	RELN/FOXG1/ZMIZ1/CDK5R1/DISC1/BMERB1/SRGAP2C/SLIT2/DIXDC1	0.664517	2.04804	0.000132258	0.0031177	RELN/FOXG1/CDK5R1/ZMIZ1/SLIT2/DISC1/BMERB1/LRP8/DIXDC1/SRGAP2C/DAB2IP/MDGA1/ADGRG1
GO:0021885	forebrain cell migration	developmental process	2.04521	5.88666e-05	0.00174911	RELN/FOXG1/CDK5R1/NRG1/DISC1/BMERB1/SLIT2/ZMIZ1/MDGA1	1.98704	0.000135256	0.00320853	RELN/NRG1/FOXG1/ZMIZ1/CDK5R1/DISC1/BMERB1/SRGAP2C/SLIT2/DIXDC1/TYRO3/LRP8/OGDH	0.633829	2.04566	0.000126087	0.00301614	RELN/NRG1/FOXG1/CDK5R1/ZMIZ1/SLIT2/DISC1/BMERB1/LRP8/DIXDC1/SRGAP2C/DAB2IP/MDGA1/ADGRG1/SRF/OGDH
GO:0120039	plasma membrane bounded cell projection morphogenesis	developmental process	1.72067	2.35709e-06	0.000141309	NR4A2/RELN/ARC/MFSD2A/FOXG1/TIAM2/CDK5R1/IL1RAPL1/BRSK1/SGK1/VEGFA/GBX2/NYAP1/DLG4/FOXD1/DDR1/TANC2/ZNF335/STXBP1/SOS1/DISC1/MEF2A/NEDD4/BDNF/MAP2/SLIT2/GDI1/NEK3/DVL1/DOCK10/HECW2/SEMA6C/DOCK7/BAIAP2/SHANK3/SRC/OBSL1/NRCAM/UST/NUMB/FN1/SYT1/GLI2/SIPA1L1/SEMA3F/FEZ2/PICALM/PPP3CA/SPAG9/SMURF1/RPS6KA5/LRP1/LZTS3/SPART/WNT3/TTC8/NTNG2/NFATC4/DIP2A/EPHA2/PARD3/DVL2/HDAC6/UBE3A/NRP2/PPP3CB/RAPH1/LLGL…	1.69313	2.28835e-06	0.000148163	NR4A2/RELN/TIAM2/IL1RAPL1/ZNF335/FOXG1/VEGFA/SGK1/MFSD2A/TANC2/DDR1/SIPA1L1/BDNF/LZTS3/HECW2/DOCK7/GBX2/STXBP1/KIF20B/SMURF1/BRSK1/NEK3/NEDD4/MAP2/CDK5R1/DISC1/GLI2/ARC/SEMA3A/SYT1/PICALM/FOXD1/SOS1/NUMB/NYAP1/MYO9A/FEZ2/DOCK10/MEF2A/RPS6KA5/NRCAM/PPP3CA/DLG4/BMPR2/UBE3A/SPAG9/RAPH1/KLF7/UST/PLXNA2/SPG11/DVL1/SLIT2/CD44/OPA1/PPP3CB/ZDHHC17/SEMA6C/PARD3/OPHN1/NIN/EPHA2/RAPGEF2/RUFY3/RIMS1/DHX36/GD…	0.44602	2.04197	1e-10	3.73538e-08	NR4A2/RELN/FOXG1/TIAM2/CDK5R1/ZNF335/TANC2/MFSD2A/VEGFA/LZTS3/BRSK1/IL1RAPL1/DOCK10/NYAP1/STXBP1/KIF20B/SGK1/SMURF1/FOXD1/MEF2A/NRCAM/NEDD4/BDNF/DDR1/SYT1/SOS1/RAPH1/DOCK7/GBX2/SLIT2/DLG4/SIPA1L1/NEK3/DISC1/HECW2/SPAG9/MYO9A/NUMB/NRP2/NGEF/PICALM/RPS6KA5/SRC/DVL1/MAP1B/NIN/TTC8/PLXNA2/PPP3CA/LRP8/PLXNA1/CUX1/SLC23A2/TRAK1/OPA1/ANK3/EPHA2/ENAH/SEMA3A/NRP1/LRP1/RAPGEF2/ZDHHC17/SPART/KIF13B/GOLGA4/G…
GO:0000904	cell morphogenesis involved in differentiation	developmental process	1.73942	4.01616e-08	4.86754e-06	NR4A2/RELN/SPRY4/STC1/ARC/MFSD2A/FOXG1/TIAM2/CDK5R1/IL1RAPL1/BRSK1/NEDD9/VEGFA/MEF2C/ATF4/GBX2/DLG4/FOXD1/TANC2/STXBP1/SOS1/MICALL2/DISC1/MEF2A/NEDD4/PREX1/BDNF/MAP2/SLIT2/FERMT2/WHRN/LAMB3/GDI1/SOX17/DVL1/RAC3/DOCK10/HECW2/SEMA6C/DOCK7/FZD7/BAIAP2/SHANK3/SRC/OBSL1/NRCAM/UST/TPRN/FLNB/NUMB/NBEAL2/FERMT3/FN1/GLI2/SIPA1L1/SEMA3F/FEZ2/PICALM/PPP3CA/VSIG1/RPS6KA5/PEAK1/LRP1/LZTS3/GBP1/SPART/WNT3/TESK…	1.65663	4.96259e-07	3.82513e-05	NR4A2/RELN/NEDD9/SPRY4/TIAM2/STC1/IL1RAPL1/FOXG1/VEGFA/MFSD2A/TANC2/SIPA1L1/ATF4/BDNF/WHRN/LZTS3/HECW2/FERMT2/DOCK7/GBX2/STXBP1/SOX17/ITGB3/BRSK1/NEDD4/MYADM/MAP2/PREX1/MEF2C/FLNB/CDK5R1/DISC1/LAMB3/GLI2/ARC/SEMA3A/PICALM/FOXD1/SOS1/NUMB/FAT1/FEZ2/DOCK10/MEF2A/RPS6KA5/FZD7/NRCAM/PPP3CA/DLG4/BMPR2/UBE3A/RAPH1/KLF7/UST/PRKDC/PLXNA2/MICALL2/SPG11/DVL1/SLIT2/OPA1/PPP3CB/PEAK1/ZDHHC17/CARMIL1/SEMA6C/P…	0.440927	2.04102	1e-10	3.73538e-08	NR4A2/RELN/SPRY4/STC1/NEDD9/FOXG1/TIAM2/CDK5R1/TANC2/MFSD2A/VEGFA/LZTS3/WHRN/BRSK1/IL1RAPL1/DOCK10/STXBP1/FOXD1/MEF2A/ATF4/NRCAM/MEF2C/PEAK1/NEDD4/BDNF/GBP1/SOS1/RAPH1/DOCK7/GBX2/FERMT2/SLIT2/DLG4/SIPA1L1/LAMB3/DISC1/HECW2/PREX1/NUMB/NRP2/NGEF/PICALM/FLNB/RPS6KA5/LATS1/MICALL2/SRC/DVL1/MAP1B/NIN/TTC8/PLXNA2/PPP3CA/MET/LRP8/PLXNA1/CUX1/TRAK1/OPA1/ANK3/EPHA2/ENAH/SEMA3A/NRP1/VSIG1/LRP1/RAPGEF2/ZDHH…
GO:0048858	cell projection morphogenesis	developmental process	1.71926	1.01745e-06	7.05819e-05	NR4A2/RELN/ARC/MFSD2A/FOXG1/TIAM2/CDK5R1/IL1RAPL1/BRSK1/SGK1/VEGFA/GBX2/NYAP1/DLG4/FOXD1/DDR1/TANC2/ZNF335/STXBP1/SOS1/DISC1/MEF2A/NEDD4/BDNF/MAP2/SLIT2/GDI1/NEK3/DVL1/DOCK10/HECW2/SEMA6C/DOCK7/BAIAP2/SHANK3/SRC/OBSL1/NRCAM/UST/NUMB/FN1/SYT1/GLI2/SIPA1L1/SEMA3F/FEZ2/PICALM/PPP3CA/SPAG9/SMURF1/RPS6KA5/LRP1/LZTS3/SPART/WNT3/TTC8/NTNG2/NFATC4/DIP2A/EPHA2/PARD3/DVL2/HDAC6/UBE3A/NRP2/PPP3CB/RAPH1/LLGL…	1.67713	5.04171e-06	0.000272028	NR4A2/RELN/TIAM2/IL1RAPL1/ZNF335/FOXG1/VEGFA/SGK1/MFSD2A/TANC2/DDR1/SIPA1L1/BDNF/LZTS3/HECW2/DOCK7/GBX2/STXBP1/KIF20B/SMURF1/BRSK1/NEK3/NEDD4/MAP2/CDK5R1/DISC1/GLI2/ARC/SEMA3A/SYT1/PICALM/FOXD1/SOS1/NUMB/NYAP1/MYO9A/FEZ2/DOCK10/MEF2A/RPS6KA5/NRCAM/PPP3CA/DLG4/BMPR2/UBE3A/SPAG9/RAPH1/KLF7/UST/PLXNA2/SPG11/DVL1/SLIT2/CD44/OPA1/PPP3CB/ZDHHC17/SEMA6C/PARD3/OPHN1/NIN/EPHA2/RAPGEF2/RUFY3/RIMS1/DHX36/GD…	0.444084	2.03269	1e-10	3.73538e-08	NR4A2/RELN/FOXG1/TIAM2/CDK5R1/ZNF335/TANC2/MFSD2A/VEGFA/LZTS3/BRSK1/IL1RAPL1/DOCK10/NYAP1/STXBP1/KIF20B/SGK1/SMURF1/FOXD1/MEF2A/NRCAM/NEDD4/BDNF/DDR1/SYT1/SOS1/RAPH1/DOCK7/GBX2/SLIT2/DLG4/SIPA1L1/NEK3/DISC1/HECW2/SPAG9/MYO9A/NUMB/NRP2/NGEF/PICALM/RPS6KA5/SRC/DVL1/MAP1B/NIN/TTC8/PLXNA2/PPP3CA/LRP8/PLXNA1/CUX1/SLC23A2/TRAK1/OPA1/ANK3/EPHA2/ENAH/SEMA3A/NRP1/LRP1/RAPGEF2/ZDHHC17/SPART/KIF13B/GOLGA4/G…
GO:0070169	positive regulation of biomineral tissue development	developmental process	NA	NA	NA	NA	NA	NA	NA	NA	0.702912	2.0006	0.000182728	0.00394367	CCN1/MEF2C/ACVR1/BMPR1A/ATP2B1/ADRB2/WNT10B/TGFB1/BMPR2/ANO6
GO:0048846	axon extension involved in axon guidance	developmental process	NA	NA	NA	NA	NA	NA	NA	NA	0.702827	2.00036	0.000182728	0.00394367	VEGFA/SLIT2/NRP2/SEMA3A/NRP1/SEMA3F/SEMA6C/BMPR2/PLXNA4/SEMA3D/WNT3/ALCAM
GO:0061384	heart trabecula morphogenesis	developmental process	NA	NA	NA	NA	2.0305	0.000162913	0.00369675	ADAMTS1/NRG1/HEY1/BMPR1A/TGFBR1/SOS1/TGFBR3/FHL2	0.696565	1.98253	0.000226516	0.00468069	ADAMTS1/NRG1/HEY1/SOS1/TGFBR3/BMPR1A/FHL2/TGFBR1/NOTCH1
GO:0050926	regulation of positive chemotaxis	developmental process	NA	NA	NA	NA	2.07181	1.59078e-05	0.000689717	CXCL8/ANGPT2/VEGFA/VEGFC	0.817293	1.92797	0.000325181	0.00618182	CXCL8/ANGPT2/VEGFA/VEGFC
GO:0006959	humoral immune response	immune response	2.43492	3.86848e-09	9.88701e-07	CXCL8/CXCL3/CXCL1/IL6/CXCL2/IL1B/GATA6/MEF2C/CD55	2.15628	2.66746e-06	0.000161915	CXCL8/CXCL3/IL6/CXCL1/IL1B/CXCL2/GATA6/CD55/MEF2C	0.601892	2.02197	4.7058e-05	0.00141058	CXCL8/CXCL3/CXCL1/IL6/IL1B/GATA6/CD55/CXCL2/MEF2C
GO:0040017	positive regulation of locomotion	locomotion	1.8709	1.39114e-08	2.32943e-06	CXCL8/RELN/ZC3H12A/NR4A3/IL6/HBEGF/FGF16/KITLG/HDAC9/IL1B/CEMIP/ADAMTS1/NEDD9/IL12A/VEGFA/SPRY2/SIRT1/SNAI1/ZNF703/PLCG2/CCN1/CARMIL2/GAB1/RIPOR1/GATA2/VEGFC/GCNT2/STK39/PREX1/MMP9/MALAT1/ACVR1/SLIT2/PLPP3/FERMT2/FLT1/NOS3/ITGAX/PLCG1/FOXP1/SUCNR1/SEMA6C/DOCK7/HIF1A/SRC/SDCBP/SWAP70/ACTG1/ETS1/NUMB/TGFB1/FERMT3/ARF6/FN1/DOCK4/SEMA3F/HMOX1/PIK3CD/PPP3CA/SPAG9/PLK2/JAK2/LRP1/BCAS3/DMTN/CAMK1D/AGO2/…	1.96725	2.04696e-10	8.44005e-08	CXCL8/RELN/IL6/NEDD9/ZC3H12A/NR4A3/HDAC9/FGF16/HBEGF/KITLG/ADAMTS1/IL1B/CCN1/SPRY2/VEGFA/SIRT1/GAB1/MALAT1/AKAP12/PLCG2/CEMIP/PLPP3/FERMT2/FLT1/VEGFC/DOCK7/KIF20B/ETS1/RIPOR1/FOXP1/ITGB3/MYADM/ZNF703/TGFBR1/HIF1A/STK39/JAK2/PREX1/TLR4/SWAP70/PIK3CD/STAT5A/PRKCA/SEMA3A/AGO2/SUCNR1/NUMB/ACVR1/GATA2/PLVAP/ARF6/SRGAP2C/PPP3CA/SDCBP/BMPR2/SPAG9/GCNT2/ACTG1/ZNF580/CAMK1D/RRAS2/SLIT2/ITGAX/DOCK4/CARMIL1…	0.445533	2.03632	1e-10	3.73538e-08	CXCL8/RELN/ZC3H12A/CEMIP/KITLG/IL6/FGF16/NEDD9/NR4A3/HDAC9/ADAMTS1/HBEGF/IL1B/PLCG2/SPRY2/SIRT1/VEGFA/CCN1/FLT1/KIF20B/STK39/PLPP3/VEGFC/GCNT2/HIF1A/CARMIL2/GAB1/SUCNR1/ACVR1/ZNF703/RIPOR1/SWAP70/DOCK4/DOCK7/FERMT2/IL12A/SLIT2/PREX1/SPAG9/TLR4/SSH1/JAK2/PLCG1/GATA2/NUMB/ETS1/AGO2/NRP2/AKAP12/PRKCA/SRC/SASH1/NOS3/PPP3CA/MET/FGF2/FOXP1/SDCBP/PODXL/SYNE2/SEMA3A/RHOJ/NRP1/LRP1/RAPGEF2/CLDN1/SEMA3F/PI…
GO:0032715	negative regulation of interleukin-6 production	metabolic process	2.01601	0.000230522	0.00476348	ZC3H12A/TNFAIP3/PTPN22/SOCS5	2.05163	9.87481e-05	0.0026839	ZC3H12A/TNFAIP3/SOCS5/PTPN22/TLR4	NA	NA	NA	NA	NA
GO:0070262	peptidyl-serine dephosphorylation	metabolic process	1.92431	0.000368367	0.00675016	PPP1R15A/PPTC7/DUSP1/SWAP70/PPP3CA/PPP1R15B	2.03946	9.15881e-05	0.00254144	PPP1R15A/SWAP70/DUSP1/PPTC7/PPP3CA/PPP1R15B	NA	NA	NA	NA	NA
GO:0050731	positive regulation of peptidyl-tyrosine phosphorylation	metabolic process	2.01642	9.54784e-06	0.000413967	RELN/IL6/IL11/AREG/IL24/HBEGF/KITLG/NRG1/NEDD9/IL12A/VEGFA/RICTOR/PLCG2/DLG4/DGKQ/TGFA/ACVR1/SRC/IL18/PTPRJ/TGFB1/PIBF1/JAK2	1.99869	5.86944e-06	0.000306473	RELN/IL6/NEDD9/IL11/AREG/IL24/HBEGF/KITLG/NRG1/VEGFA/RICTOR/TGFA/PTPRJ/PLCG2/ITGB3/JAK2/DGKQ/ACVR1/DLG4/IL18/CD44/PIBF1	0.509222	1.93788	1.39385e-05	0.000578509	RELN/AREG/IL11/KITLG/IL6/NEDD9/IL24/HBEGF/NRG1/RICTOR/PLCG2/VEGFA/DGKQ/TGFA/ACVR1/PTPRJ/IL12A/DLG4/JAK2/SRC/LRP8/IL18/NRP1
GO:0050730	regulation of peptidyl-tyrosine phosphorylation	metabolic process	2.02096	1.64698e-06	0.000103867	RELN/ERRFI1/IL6/IL11/AREG/IL24/HBEGF/KITLG/NRG1/SAMSN1/NEDD9/IL12A/VEGFA/SOCS5/RICTOR/PLCG2/DLG4/DGKQ/SOCS1/TGFA/PRKCD/ACVR1/SOCS3/SRC/ZFYVE28/IL18/PTPRJ/CBLB/TGFB1/PIBF1/NCK2/JAK2	1.96494	7.30247e-07	5.25583e-05	ERRFI1/RELN/IL6/NEDD9/IL11/AREG/IL24/HBEGF/KITLG/NRG1/SAMSN1/VEGFA/RICTOR/SOCS5/TGFA/PTPRJ/PLCG2/PRKCD/ITGB3/JAK2/DGKQ/ACVR1/ZFYVE28/DLG4/CBLB/IL18/CD44/PIBF1	0.457186	1.88718	7.64968e-06	0.000350442	ERRFI1/RELN/AREG/IL11/KITLG/IL6/NEDD9/IL24/HBEGF/NRG1/RICTOR/SOCS5/PLCG2/VEGFA/SAMSN1/PRKCD/DGKQ/TGFA/ACVR1/PTPRJ/IL12A/DLG4/JAK2/SRC/LRP8/IL18/NRP1/NCK2/CHMP6/MTOR/TGFB1/ZFYVE28/CD44/PIBF1/IL31RA/YES1/ITGB3/LRRK1/DVL2/SUZ12/ITGA5/IQGAP1/ZGPAT/HDAC1/GPRC5A/DMTN/PDGFC/CLCF1/INPP5F/TMEM102/VPS25/IL6ST
GO:0006954	inflammatory response	response to stress /inflammatory response	2.16305	1e-10	6.93714e-08	CXCL8/CXCL3/FOS/ZC3H12A/BIRC3/NFKBIZ/CXCL1/IL6/CXCL2/IL1A/TNFAIP3/KLF4/HDAC9/IL1B/NFKBIA/ZFP36/RELB/IRAK2/KDM6B/NFKBID/SOCS5/RICTOR/NR1D1/PTGIR/PLCG2/PER1/ADM/BCL6/CALCRL/PTGER1/STK39/PTGES/TICAM1/PRKCD/MMP9/EZH2/CASP12/PTGER4/ACVR1/ZYX/PLCG1/FOXP1/SOCS3/APPL2/GSDMD/SUCNR1/TPST1/HIF1A/PDE2A/ACP5/SRC/NR1D2/RHBDF2/ETS1/IL18/SPATA2/TGFB1/FN1/HMOX1/PIK3CD/NEAT1/PLK2/JAK2/FANCA/RPS6KA5	1.98202	3.35293e-10	1.04822e-07	CXCL8/CXCL3/IL6/BIRC3/ZC3H12A/FOS/CXCL1/TNFAIP3/KLF4/IL1A/NFKBIZ/HDAC9/NFKBIA/RELB/IL1B/CXCL2/IRAK2/KDM6B/ZFP36/RICTOR/SOCS5/PTGER4/PLCG2/NR1D1/NFKBID/PRKCD/ETS1/FOXP1/PTGIR/BIRC2/CALCRL/HIF1A/STK39/JAK2/PER1/TICAM1/TLR4/EZH2/PTGES/SCYL3/PIK3CD/HFE/LDLR/SUCNR1/ACVR1/NR1D2/BCL6/TPST1/RPS6KA5/NEAT1/FURIN/ZNF580/CAMK1D/IL18/ZYX/CD44/FANCA/SPHK1/EPHA2/PLCG1/TGFB1/ADM/SBNO2/HK1	0.438141	1.99663	1.68652e-10	5.11858e-08	CXCL8/BIRC3/CXCL3/NFKBIZ/ZC3H12A/CXCL1/NFKBIA/IL6/KLF4/FOS/HDAC9/RELB/IL1B/TNFAIP3/IL1A/PTGIR/IRAK2/NFKBID/RICTOR/SOCS5/PLCG2/CALCRL/PTGER4/PTGER1/KDM6B/STK39/CXCL2/PRKCD/HIF1A/PER1/SUCNR1/ACVR1/TICAM1/EZH2/NR1D2/TLR4/APPL2/JAK2/PLCG1/ZFP36/TPST1/ETS1/RPS6KA5/MFHAS1/SRC/FOXP1/BIRC2/GSDMD/FANCA/NR1D1/PDE2A/FURIN/EPHA2/IL18/ZYX/NEAT1/SHPK/ITGA2/PPARA/STAB1/RB1/TGFB1/SPHK1/PPARD/CHUK/RHBDF2/SBNO2/HS…
GO:0030595	leukocyte chemotaxis	response to stress /inflammatory response	2.00192	1.18489e-05	0.000483516	CXCL8/CXCL3/CXCL1/IL6/CXCL2/IL12A/VEGFA/VEGFC/LYST/STK39/PREX1/SLIT2/DUSP1/FLT1/SLC12A2/SWAP70	2.00507	4.02567e-06	0.000224697	CXCL8/CXCL3/IL6/CXCL1/CXCL2/VEGFA/LYST/FLT1/VEGFC/STK39/PREX1/SWAP70/SLC12A2/PIK3CD/DUSP1/ZNF580/CAMK1D/SLIT2	0.522276	1.96874	2.44856e-05	0.000880757	CXCL8/CXCL3/CXCL1/IL6/LYST/VEGFA/FLT1/STK39/VEGFC/CXCL2/SWAP70/IL12A/SLIT2/PREX1/SLC12A2
GO:0050727	regulation of inflammatory response	response to stress /inflammatory response	2.04331	3.71735e-08	4.62857e-06	BIRC3/NFKBIZ/IL6/TNFAIP3/KLF4/IL1B/NFKBIA/ZFP36/SOCS5/RICTOR/NR1D1/PLCG2/BCL6/CALCRL/STK39/PTGES/PRKCD/MMP9/CASP12/PTGER4/ZYX/PLCG1/FOXP1/SOCS3/SUCNR1/PDE2A/ACP5/SRC/NR1D2/RHBDF2/ETS1/IL18/SPATA2/NEAT1/PLK2/JAK2/FANCA	1.8285	3.8416e-06	0.000221989	IL6/BIRC3/TNFAIP3/KLF4/NFKBIZ/NFKBIA/IL1B/ZFP36/RICTOR/SOCS5/PTGER4/PLCG2/NR1D1/PRKCD/ETS1/FOXP1/BIRC2/CALCRL/STK39/JAK2/TLR4/PTGES/LDLR/SUCNR1/NR1D2/BCL6/NEAT1/FURIN/IL18/ZYX/FANCA/SPHK1/PLCG1/SBNO2/RIPK1/LPCAT3	0.444069	1.86878	3.57319e-06	0.000191252	BIRC3/NFKBIZ/NFKBIA/IL6/KLF4/IL1B/TNFAIP3/RICTOR/SOCS5/PLCG2/CALCRL/PTGER4/STK39/PRKCD/SUCNR1/NR1D2/TLR4/JAK2/PLCG1/ZFP36/ETS1/MFHAS1/SRC/FOXP1/BIRC2/FANCA/NR1D1/PDE2A/FURIN/IL18/ZYX/NEAT1/SHPK/ITGA2/PPARA/RB1/SPHK1/PPARD/RHBDF2/SBNO2/NFKB1/SPATA2/RIPK1/PTGES/YES1/FEM1A/ABCC1
GO:0071347	cellular response to interleukin-1	response to stress /inflammatory response	NA	NA	NA	NA	2.02652	3.31497e-05	0.00115809	CXCL8/EGR1/IL6/ZC3H12A/IL1B/IRAK2/AKAP12/NR1D1/TFPI/HIF1A/VRK2/RPS6KA5/OTUD4/TANK	0.521544	1.8112	0.000681551	0.00990901	CXCL8/ZC3H12A/IL6/EGR1/IL1B/IRAK2/HIF1A/GBP1/AKAP12/RPS6KA5/TANK/OTUD4/VRK2/NR1D1/TFPI/BMI1

## Sheet: Sheet4
response to stimulus	inflammatory response	blood vessel development	cell population proliferation	cell motility	metabolic process	locomotion	developmental process	cellular process
CXCL8	ZC3H12A	IL6	IL6	CXCL8	ZC3H12A	CXCL8	DLX2	ZC3H12A
CXCL3	ID2	IL1A	IL1A	CXCL3	TNFAIP3	RELN	FOXG1	BIRC3
ZC3H12A	TNFAIP3	IL1B	TNFAIP3	CXCL1	PTPN22	ZC3H12A	GBX2	IL1B
CXCL1	PTPN22	ATF4	KITLG	CXCL2	SOCS5	NR4A3	DCLK2	NFKBIA
CXCL2	SAMSN1	EIF2AK3	IL1B	PREX1	PPP1R15A	IL6	GATA2	PTPN22
RBM15	SOCS5	HIF1A	PTPN22	PTGER4	PPTC7	HBEGF	DISC1	RELB
STK39	PELI1	TGFB1	TNFSF9	SLIT2	DUSP1	FGF16	ZMIZ1	NFAT5
SLIT2	NRARP	CXCL8	IL12A	RELN	SWAP70	KITLG	SHANK3	PTP4A3
DUSP1	LRRC32	ZC3H12A	NFATC2	ZC3H12A	PPP3CA	HDAC9	ZSWIM6	NFKB2
SLC12A2	SOCS1	KLF4	MEF2C	NR4A3	PPP1R15B	IL1B	NRP2	TRAF4
LRCH1	BCL6	ANGPT2	PELI1	IL6	TLR4	CEMIP	INHBA	DDX3X
HIF1A	ARG2	VEGFA	HHEX	HBEGF	RELN	ADAMTS1	OGDH	TNFSF15
FOS	MARCHF7	GATA6	ZNF335	FGF16	EGR1	NEDD9	RELN	NR3C2
NR4A1	RUNX1	SIRT1	CD55	KITLG	AREG	IL12A	CDK5R1	TNFRSF10A
IL6	CBLB	GAB1	LRRC32	HDAC9	HBEGF	VEGFA	NRG1	IL18
IL24	PIBF1	GATA2	SOS1	IL1B	KITLG	SPRY2	BMERB1	IKBKE
IL1A	HFE	VEGFC	BCL6	CEMIP	IL1B	SIRT1	SLIT2	BIRC2
TNFAIP3	SOCS6	ADM	TICAM1	ADAMTS1	CEMIP	SNAI1	MDGA1	TERF2IP
IL1B	TYRO3	BTG1	ARG2	NEDD9	CDK5R1	ZNF703	IL6	UACA
NFKBIA	INHBA	ITGB8	CD22	IL12A	MAPRE3	PLCG2	MEF2C	SPHK1
ZFP36	NR1D1	FLT1	MARCHF7	VEGFA	NRG1	CCN1	CCN1	TLR4
PTPN22	HMOX1	NOS3	IL18	SPRY2	NEDD9	CARMIL2	JUND	ERRFI1
IRAK2	CXCL8	ITGAX	SOS2	SIRT1	ERN1	GAB1	ACVR1	AREG
IL12A	CXCL3	PLCG1	PNP	SNAI1	VEGFA	RIPOR1	FERMT2	HBEGF
NR1D1	CXCL1	AQP1	CBLB	ZNF703	SPRY2	GATA2	WWTR1	DGKD
MEF2C	IL6	RUNX1	NCK2	PLCG2	RICTOR	VEGFC	JAG1	SOCS5
PTGIR	CXCL2	ETS1	CDKN1A	CCN1	SIRT1	GCNT2	WNT10B	MVB12B
PLCG2	IL1B	HMOX1	CLCF1	CARMIL2	MAP3K10	STK39	PDLIM7	GAB1
NFKB2	GATA6	PIK3CD	NR4A1	GAB1	DKK1	PREX1	BMPR1A	SOS1
PELI1	MEF2C	AGO2	ERRFI1	RIPOR1	CCN1	MMP9	NR4A2	TGFA
JUND	CD55	HYAL1	NR4A3	GATA2	DLG4	MALAT1	ARC	MMP9
CD55	FOS	SPHK1	NR1D1	VEGFC	TRAF4	ACVR1	MFSD2A	PLCG1
ADM	BIRC3	PRKCA	FOXG1	GCNT2	DGKQ	SLIT2	TIAM2	SRC
PTGER1	NFKBIZ	XBP1	VEGFA	STK39	VEGFC	PLPP3	IL1RAPL1	RHBDF2
PTGES	IL1A	NFE2L2	VEGFC	MMP9	SOCS1	FERMT2	BRSK1	ZFYVE28
TICAM1	KLF4		DISC1	ACVR1	DDX3X	FLT1	SGK1	PTPRJ
PTGER4	HDAC9		HIF1A	PLPP3	ECT2	NOS3	VEGFA	CBLB
TRIB1	NFKBIA		CFLAR	FERMT2	STK3	ITGAX	NYAP1	TGFB1
NOS3	ZFP36		TGFA	FLT1	TGFA	PLCG1	DLG4	NCK2
FOXP1	RELB		RPS6KA1	NOS3	PRKCD	FOXP1	FOXD1	RPS6KA5
GCH1	IRAK2		PRKCD	ITGAX	EZH2	SUCNR1	DDR1	CCDC88A
SMAD6	KDM6B		CTPS1	PLCG1	TNFSF15	SEMA6C	TANC2	PLAUR
ACP5	NFKBID		TLR4	FOXP1	PKD1	DOCK7	ZNF335	RNF126
SRC	RICTOR		SLC39A10	SEMA6C	ADRB2	HIF1A	STXBP1	VPS25
IL18	PTGIR		RC3H1	DOCK7	FERMT2	SRC	SOS1	BRAF
NOCT	PLCG2		BMI1	HIF1A	FLT1	SDCBP	MEF2A	KLF4
TGFB1	PER1		CARD11	SRC	AKAP13	SWAP70	NEDD4	VEGFA
TFPI	ADM		EPHB2	SDCBP	TNFRSF10A	ACTG1	BDNF	ZNF703
FOSB	CALCRL		ADA	SWAP70	MAP2K7	ETS1	MAP2	PELI1
ERRFI1	PTGER1		TOX	ACTG1	SRC	NUMB	GDI1	NRARP
NR4A3	STK39		GLI2	ETS1	IL18	TGFB1	NEK3	LRRC32
AREG	PTGES		ASPM	NUMB	TGFB1	FERMT3	DVL1	SOCS1
KLF4	TICAM1			TGFB1	PIBF1	ARF6	DOCK10	BCL6
STC1	PRKCD			FERMT3	JAK2	FN1	HECW2	PRKCD
GRAMD1B	MMP9			ARF6	MADD	DOCK4	SEMA6C	ARG2
CFLAR	EZH2			FN1	TAB1	SEMA3F	DOCK7	MARCHF7
HEY1	CASP12			DOCK4	CDKN1A	HMOX1	BAIAP2	JAG1
GATA6	PTGER4			SEMA3F	TELO2	PIK3CD	OBSL1	RUNX1
SIRT1	ACVR1			HMOX1	BMPR1A	PPP3CA	NRCAM	SWAP70
KDM3A	ZYX			PIK3CD	CDC6	SPAG9	UST	JAK2
ZNF703	PLCG1			PPP3CA	MMD	PLK2	NUMB	HFE
DNMT3B	FOXP1			SPAG9	CCDC88A	JAK2	FN1	SOCS6
GNAI1	SOCS3			PLK2	DVL2	LRP1	SYT1	PPARA
PER1	APPL2			JAK2	TNFAIP8L3	BCAS3	GLI2	NFKBIZ
PLPP1	GSDMD			LRP1	DDR1	DMTN	SIPA1L1	NR4A3
STXBP1	SUCNR1			BCAS3	VAV2	CAMK1D	SEMA3F	IL6
ARNTL	TPST1			DMTN	EPHA2	AGO2	FEZ2	IL1A
GATA2	HIF1A			CAMK1D	ERRFI1	CLDN1	PICALM	TNFSF9
E2F1	PDE2A			AGO2	IL6	HYAL1	PPP3CA	FSTL3
NEDD4	ACP5			CLDN1	IL11	SSH1	SPAG9	CITED2
EZH2	SRC			HYAL1	IL24	HDAC6	SMURF1	NFKBID
RARG	NR1D2			SSH1	SAMSN1	SPHK1	RPS6KA5	IL12A
NR3C2	RHBDF2			HDAC6	IL12A	PRKCA	LRP1	CD55
ABL2	ETS1			SPHK1	PLCG2	AKIRIN1	LZTS3	GCNT2
ZMIZ1	IL18			PRKCA	ACVR1	TLR4	SPART	PLPP3
FOSL1	SPATA2			AKIRIN1	SOCS3	XBP1	WNT3	ZMIZ1
TBX1	TGFB1			TLR4	ZFYVE28	NFE2L2	TTC8	MYO10
WNT10B	FN1			XBP1	PTPRJ	NRP2	NTNG2	HSPH1
FOXO1	PIK3CD			NFE2L2	CBLB		NFATC4	ETS1
AQP1	NEAT1			NRP2	NCK2		DIP2A	PTPRU
FZD7	PLK2			MALAT1	CAMKK1		EPHA2	MDGA1
DHH	JAK2			KIF20B	CENPE		PARD3	PNP
ETS1	FANCA			AKAP12	SASH1		DVL2	FERMT3
PTPRU	RPS6KA5			SASH1	ZFP91		HDAC6	GLI2
ID3	EGR1			MET	MET		UBE3A	MAGI1
ADNP2	AKAP12			FGF2	LRP8		PPP3CB	DMTN
CAD	TFPI			PODXL	FGF2		RAPH1	PRKCA
NPC1	VRK2			SYNE2	PKD2		LLGL1	XBP1
ATP2B1	OTUD4			SEMA3A	CLSPN		PLXND1	PTPN23
PIAS2	TANK			RHOJ	SNX9		CUX1	CD9
RBBP8	IL12A			NRP1	DUSP12		NGEF	SASH1
JAK2	VEGFA			RAPGEF2	TAB2		FLOT1	ZFP91
AKIRIN2	VEGFC			PIK3C2A	RAPGEF2		CHN1	EP300
HMGCS1	LYST			CLASP2			KIF20B	PPM1B
DDX5	PREX1			TGFBR1			MAP1B	CHUK
GRAMD1A	SLIT2			ITGA2			NEDD4L	ATF3
CDKN1A	DUSP1			MTOR			PTPRM	SPRY4
NFKBIB	FLT1			AKT3			ACTB	PTPRR
USP8	SLC12A2			NIPBL			ANK3	SPRY2
WNT3	SWAP70			OXSR1			DHX36	CNKSR3
HBEGF				CARMIL1			ARHGAP4	DUSP1
FGF16				BMPR2			MYO9A	RPS6KA6
VEGFA				NOTCH1			SPG11	UBASH3B
GAB1				ANO6			PLXNA2	JAK1
VEGFC				EPHB2			ZDHHC17	RDX
LYST				PPM1F			NUMBL	KIF16B
PREX1				ZNF580			LAMA5	PIK3C2A
PLEKHG5				PTP4A1			DTNBP1	CHMP6
PRKCD				ACTN4			VCL	SHC3
FLT1				ITGB3			CUL7	CEACAM1
EIF2AK3				RRAS2			SLC23A2	SNX5
KDM6B				RUFY3			DNM1L	DAB2IP
ERN1				SRGAP2C			ENAH	HIP1R
ECT2				INSR			WASF1	IQGAP1
OSER1				SHTN1			BCL11A	BCAR3
NET1				DNM1L			PARP6	ZGPAT
PDE8A				DAB2IP			LHX2	DUSP3
HDAC6				SEMA3D			EPHB2	PTK2
SPHK1				IQGAP1			EPHA5	RNF115
NFE2L2				APC			MAP2K1	GPRC5A
ARG2				ATM			SEMA3A	PIK3CA
GSDMD				CDH5			SRC	PTPN11
BAIAP2				ATP7A			CD44
NLRC5				EPB41L5			TNFAIP3
CEP192				PLVAP			CFLAR
GTF2IRD1				FLNA			TGFA
PPP3CA				RDX			RPS6KA1
TLR4				PTK2			ADRB2
PRKCA				TCAF2			BMPR2
NRP2				PDGFC			ATP2B1
SEMA3A				HDAC4			TGFB1
NRP1				WNK1			ANO6
SEMA3F				TMEM102			OSR2
SEMA6C				CD274			TGFB2
BMPR2				TEK			SPRY4
PLXNA4							STC1
SEMA3D							NEDD9
ALCAM							ATF4
							MICALL2
							PREX1
							WHRN
							LAMB3
							SOX17
							RAC3
							FZD7
							TPRN
							FLNB
							NBEAL2
							FERMT3
							VSIG1
							PEAK1
							GBP1
							TESK1
							DMTN
							TYRO3
							TRIOBP
							ITGB3
							RILPL1
							EPB41L5
							RB1
							ACTN4
							CUL3
							AP1AR
							AREG
							SPRY2
							RDH10
							RARG
							NIN
							RUFY3
							RIMS1
							PLXNA1
							EXT1
							YAP1
							DIP2B
							TNC
							SEMA4F
							SEMA3D
							USP9X
							SEMA3C
							SIN3A
							CTNNB1
							GSK3B
							ADAMTS1
							HEY1
							TGFBR1
							TGFBR3
							FHL2
							CXCL8
							ANGPT2
							VEGFC
							SBNO2
							NOTCH1
							KITLG
							TBX1
							HIF1A
							PHACTR4
							NRP1
							CORO1C
							PLXNA4
							ALCAM
