# Supplementary material for: The chemical composition of secondary organic aerosols regulates transcriptomic and metabolomic signaling in an epithelial-endothelial in vitro coculture
Source: Part Fibre Toxicol. 2024 Sep 19;21:38. doi: 10.1186/s12989-024-00600-x (PMC11411994; doi:10.1186/s12989-024-00600-x)
Supplement: Supplementary file 3 — Supplementary Material 3 [file 12989_2024_600_MOESM3_ESM.xlsx]

## Sheet: results
	AlignID	tmean	FoundIn	Name.1	MatchFactor.1	DB.Id.1	CAS.1	Formula.1	Name.2	MatchFactor.2	DB.Id.2	CAS.2	Formula.2	Name.3	MatchFactor.3	DB.Id.3	CAS.3	Formula.3	A10_CA	A12_CA	A3_CA	A1_nas	A2_nas	A3_nas	A4_PIN	A5_PIN	A6_PIN	A8_NAP	A9_NAP	A2_NAP
3	3	7.9424	15	FURFURAL	99.84	6471	HYBBIBNJHNGZAN-UHFFFAOYSA-N	C5H4O2	CYCLOHEPTANE	99.84	13078	DMEGYFMYUHOHGS-UHFFFAOYSA-N	C7H14	1-BUTYL-5-METHYL-2-PYRAZOLINE	99.75	1952	IPKPLDIJSVOODS-UHFFFAOYSA-N	C8H16N2	1149.87	467.028	145076	965.6	764.023	996.127	1354.13	2287.93	830.983	631.936	3689.97	283533
48	48	12.7595	11	Glycine	99.83	13320	DHMQDGOQFOQNFH-UHFFFAOYSA-N	C2H5NO2	PROPYL ETHER	99.67	10056	POLCUAVZOMRGSN-UHFFFAOYSA-N	C6H14O	Glycine (2TMS)	99.63	645	DHMQDGOQFOQNFH-UHFFFAOYSA-N	C8H21NO2Si2	524.791	424.952	26247.3	179351	10165.2	0	27507.9	626.441	651.238	0	0	2208287
58	58	14.8917	15	Isoleucine	99.83	839	AGPKZVBTJJNPAG-UHFFFAOYSA-N	C9H21NO2Si	isoleucine	99.75	15279	AGPKZVBTJJNPAG-WHFBIAKZSA-N	C6H13NO2	L-Norleucine	99.71	13328	LRQKBLKVPFOOQJ-YFKPBYRVSA-N	C6H13NO2	70673.2	21278.7	1073437	4535748	3970137	4470509	3891795	321619	68867.3	5390109	3000358	49605848
59	59	14.1327	15	L-Norleucine	99.82	13328	LRQKBLKVPFOOQJ-YFKPBYRVSA-N	C6H13NO2	Leucine (1TMS)	99.82	884	ROHFNLRQFUQHCH-UHFFFAOYSA-N	C9H21NO2Si	L-Norleucine	99.81	14140	LRQKBLKVPFOOQJ-YFKPBYRVSA-N	C6H13NO2	41534.3	28103	1880749	4222270	4133032	4193895	3453263	5511560	13971.4	4821774	3617107	44377674
111	111	17.5829	15	1,3-DI-TERT-BUTYLBENZENE	99.79	2811	ILNDSSCEZZFNGE-UHFFFAOYSA-N	C14H22	1,4-DI-TERT-BUTYLBENZENE	99.23	2810	OOWNNCMFKFBNOF-UHFFFAOYSA-N	C14H22	PARA-ISOPROPENYLPHENYLTRIMETHYLSILANE	98.42	2865	IFMXBBNZFOAHBB-UHFFFAOYSA-N	C12H18Si	152.573	112.703	1656639	179.129	132.466	53.2685	357.905	250.904	330.594	107.04	149.541	3376436
123	123	18.6665	15	L-Norleucine	99.78	13330	LRQKBLKVPFOOQJ-YFKPBYRVSA-N	C6H13NO2	L-Norleucine	99.75	13613	LRQKBLKVPFOOQJ-YFKPBYRVSA-N	C6H13NO2	Norleucine (2TMS)	99.75	1038	LRQKBLKVPFOOQJ-UHFFFAOYSA-N	C12H29NO2Si2	6229504	7347962	50243990	1473028	1815783	667151	1637747	5672743	8240481	765696	915686	15634565
60	60	13.9047	15	L-Norleucine	99.77	13328	LRQKBLKVPFOOQJ-YFKPBYRVSA-N	C6H13NO2	3-PENTANONE	99.7	6208	FDPIMTJIUBPUKL-UHFFFAOYSA-N	C5H10O	norleucine	99.69	14975	LRQKBLKVPFOOQJ-UHFFFAOYSA-N	C6H13NO2	615271	399979	5616424	1587452	2292691	1585698	2793512	1385707	160481	1092790	282516	4224772
36	36	10.9522	15	1,3-DIMETHOXYPROPANE	99.76	5012	UUAMLBIYJDPGFU-UHFFFAOYSA-N	C5H12O2	ACETONE DIMETHYL ACETAL	99.75	7447	HEWZVZIVELJPQZ-UHFFFAOYSA-N	C5H12O2	2-METHYL-1-PROPYLAMINE	99.75	1796	KDSNLYIMUZNERS-UHFFFAOYSA-N	C4H11N	66904	180687	2504217	1938542	2176382	315745	971140	5920	228896	231600	267039	2775441
148	148	20.6776	15	FURFURAL	99.7	6471	HYBBIBNJHNGZAN-UHFFFAOYSA-N	C5H4O2	1-BUTYL-5-METHYL-2-PYRAZOLINE	99.58	1952	IPKPLDIJSVOODS-UHFFFAOYSA-N	C8H16N2	CYCLOHEPTANE	99.56	13078	DMEGYFMYUHOHGS-UHFFFAOYSA-N	C7H14	5348.23	812.704	454139	7535.44	7925.56	8500.98	6713.93	2053.72	2255.28	9207.72	9917.62	568267
39	39	11.9478	15	L-Alanine	99.68	13301	QNAYBMKLOCPYGJ-REOHCLBHSA-N	C3H7NO2	Sarcosine	99.63	13281	FSYKKLYZXJSNPZ-UHFFFAOYSA-N	C3H7NO2	Sarcosine	99.61	14189	FSYKKLYZXJSNPZ-UHFFFAOYSA-N	C3H7NO2	49.0745	1250.13	7245.92	579544	48930	280.39	149324	311.147	356.829	1663.29	5225.38	6276589
63	63	14.1571	15	L-Norleucine	99.65	13328	LRQKBLKVPFOOQJ-YFKPBYRVSA-N	C6H13NO2	2-(2-HYDROXYETHOXY)-N-(2-DIETHYLAMINOETHYL)-4-QUINOLINECARBOXAMIDE	99.62	4801	NUSFSWUAKIFAFP-UHFFFAOYSA-N	C18H25N3O3	3-PENTANONE	99.61	6208	FDPIMTJIUBPUKL-UHFFFAOYSA-N	C5H10O	42649.9	28133	669112	4350321	4377114	4507831	762050	4454104	13985.8	5253892	1481378	22234047
76	76	14.8775	15	Proline	99.59	1192	ONIBWKKTOPOVIA-UHFFFAOYSA-N	C8H17NO2Si	PENTYL ACETATE	99.55	8232	PGMYKACGEOXYJE-UHFFFAOYSA-N	C7H14O2	ACETIC ACID AMYL ESTER	99.5	3106	PGMYKACGEOXYJE-UHFFFAOYSA-N	C7H14O2	29777.5	16230.1	152640	1507278	860081	639998	458346	128261	5442.96	444440	198683	6874377
37	37	10.9473	15	Valine	99.57	1572	KZSNJWFQEVHDMF-BYPYZUCNSA-N	C8H19NO2Si	ISOBUTYL ACETATE	99.53	2671	GJRQTCIYDGXPES-UHFFFAOYSA-N	C6H12O2	ISOBUTYL ACETATE	99.5	2672	GJRQTCIYDGXPES-UHFFFAOYSA-N	C6H12O2	252315	54847	3401863	2021056	2350066	2124621	2070681	258958	62859	2632248	2310120	6377516
589	589	51.6502	15	Triacontane, n-	99.57	1501	JXTPJDDICSTXJX-UHFFFAOYSA-N	C30H62	Hexacosane, n-	99.54	699	HMSWAIKSFDFLKN-UHFFFAOYSA-N	C26H54	Nonacosane, n-	99.53	1024	IGGUPRCHHJZPBS-UHFFFAOYSA-N	C29H60	23594	26288	188568	15919.3	16174.8	15743.7	16983	14651.4	24315.4	22039.7	18656.9	157661
102	102	16.6445	15	L-Valine	99.56	13291	KZSNJWFQEVHDMF-BYPYZUCNSA-N	C5H11NO2	Valine (2TMS)	99.21	1573	KZSNJWFQEVHDMF-BYPYZUCNSA-N	C11H27NO2Si2	Norvaline, DL- (2TMS)	99	1043	SNDPXSYFESPGGJ-UHFFFAOYSA-N	C11H27NO2Si2	762238	2167337	7402185	1078766	703556	209620	761310	654031	1794185	284072	120465	7214888
122	122	19.3663	15	L-Isoleucine	99.55	13292	AGPKZVBTJJNPAG-WHFBIAKZSA-N	C6H13NO2	Isoleucine (2TMS)	99.27	840	AGPKZVBTJJNPAG-UHFFFAOYSA-N	C12H29NO2Si2	Norleucine (2TMS)	98.6	1038	LRQKBLKVPFOOQJ-UHFFFAOYSA-N	C12H29NO2Si2	5174178	5395686	50490181	1511072	2896096	1216880	2196070	4962218	6601466	1479363	3546331	19159452
61	61	14.7457	15	METHACRYLIC ACID	99.53	3097	CERQOIWHTDAKMF-UHFFFAOYSA-N	C4H6O2	L-Norleucine	99.48	13328	LRQKBLKVPFOOQJ-YFKPBYRVSA-N	C6H13NO2	L-Norleucine	99.43	14140	LRQKBLKVPFOOQJ-YFKPBYRVSA-N	C6H13NO2	554433	412801	5722586	2875708	3049751	3157274	3566632	1416056	148592	11257	62906	66480
306	306	32.7419	15	L-Ornithine	99.53	13355	AHLPHDHHMVZTML-BYPYZUCNSA-N	C5H12N2O2	Ornithine (4TMS)	98.65	1089	AHLPHDHHMVZTML-BYPYZUCNSA-N	C17H44N2O2Si4	L-Ornithine	97.74	14316	AHLPHDHHMVZTML-BYPYZUCNSA-N	C5H12N2O2	1046288	863691	6752490	604798	1248910	914073	1066392	1242468	1180117	1233588	1123538	8330683
40	40	11.7127	15	ETHYLENE GLYCOL DIACETATE	99.5	7372	JTXMVXSTHSMVQF-UHFFFAOYSA-N	C6H10O4	ETHYL PYRUVATE	99.5	10110	XXRCUYVCPSWGCC-UHFFFAOYSA-N	C5H8O3	PYRUVIC ACID ETHYL ESTER	99.5	7078	XXRCUYVCPSWGCC-UHFFFAOYSA-N	C5H8O3	4460.53	2665.22	37483	485464	14228.2	26653.7	96121	473.62	71711	72698.6	35792.1	52930.6
4	4	8.1229	15	2-Hydroxypyridine	99.48	13832	UBQKCCHYAOITMY-UHFFFAOYSA-N	C5H5NO	2-Hydroxypyridine	99.45	13410	UBQKCCHYAOITMY-UHFFFAOYSA-N	C5H5NO	2-hydroxypyridine	98.87	15106	UBQKCCHYAOITMY-UHFFFAOYSA-N	C5H5NO	193456	179097	685804	200527	209640	227183	218210	184002	177975	249727	290722	3100479
100	100	16.6014	15	L-Valine	99.48	13291	KZSNJWFQEVHDMF-BYPYZUCNSA-N	C5H11NO2	DL-Norvaline	99.16	13313	KZSNJWFQEVHDMF-UHFFFAOYSA-N	C5H11NO2	Valine (2TMS)	99.13	1573	KZSNJWFQEVHDMF-BYPYZUCNSA-N	C11H27NO2Si2	2858021	3433143	15068172	1084972	706070	217157	399934	739383	5294722	293167	111868	641773
544	544	47.5242	15	FURFURAL	99.48	6471	HYBBIBNJHNGZAN-UHFFFAOYSA-N	C5H4O2	CYCLOHEPTANE	99.29	13078	DMEGYFMYUHOHGS-UHFFFAOYSA-N	C7H14	1-BUTYL-5-METHYL-2-PYRAZOLINE	99.26	1952	IPKPLDIJSVOODS-UHFFFAOYSA-N	C8H16N2	11866	9641.9	588591	7505	9780.67	9084.17	6835.32	6666.74	11127.1	9516.92	9700.17	661946
106	106	17.1399	15	Tryptamine, 5-hydroxy-	99.47	1522	QZAYGJVTTNCVMB-UHFFFAOYSA-N	C22H44N2OSi4	Cadaverine	99.32	13391	VHRGRCVQAFMJIZ-UHFFFAOYSA-N	C5H14N2	5-Hydoxytryptamine	99.24	14344	QZAYGJVTTNCVMB-UHFFFAOYSA-N	C10H12N2O	1123484	1143602	8163683	1309749	947768	1079092	1147294	1165878	1384109	1127839	1338022	10799591
494	494	42.2876	15	Oleic-acid-amide	99.47	1085			OLEYL AMIDE	98.08	9454	FATBGEAMYMYZAF-KTKRTIGZSA-N	C18H35NO	9-OCTADECENAMIDE	97.98	4656	FATBGEAMYMYZAF-MDZDMXLPSA-N	C18H35NO	465040	539287	5561717	393136	454932	453873	607010	490461	568012	519412	419865	3400261
27	27	9.7214	15	Lactic acid	99.42	860	JVTAAEKCZFNVCJ-UHFFFAOYSA-N	C9H22O3Si2	L-(+)-Lactic acid	99.27	14071	JVTAAEKCZFNVCJ-REOHCLBHSA-N	C3H6O3	lactic acid	99	15635	JVTAAEKCZFNVCJ-UHFFFAOYSA-N	C3H6O3	27631850	31364794	163783801	11674629	10216549	11530816	3854973	22773594	29515443	15334723	14080479	44969142
10	10	8.9298	15	BICYCLOHEXYL	99.38	13095	WVIIMZNLDWSIRH-UHFFFAOYSA-N	C12H22	PROPYL BENZOATE	99.27	6454	UDEWPOVQBGFNGE-UHFFFAOYSA-N	C10H12O2	11ALPHA-METHOXY-6,6,8BETA-TETRAMETHYL-5ALPHA-TRICYCLO(6.3.0.0(1,5))UNDECAN-2-ONE	98.98	8468	SOKSYFAKJXAODO-MFWTVYFASA-N	C15H24O2	106434	220034	14904.7	13.8653	109.808	69637.7	200843	143478	169124	326495	19855.7	2057.89
28	28	9.7985	15	L-(+)-Lactic acid	99.36	14071	JVTAAEKCZFNVCJ-REOHCLBHSA-N	C3H6O3	Lactic acid (2TMS)	99.21	860	JVTAAEKCZFNVCJ-UHFFFAOYSA-N	C9H22O3Si2	lactic acid	99.19	15635	JVTAAEKCZFNVCJ-UHFFFAOYSA-N	C3H6O3	17601979	22442583	142766391	12014776	10354802	11145735	21277690	9656950	28064915	16287744	8467743	65179404
236	236	27.2158	15	Proline	99.36	1195	ONIBWKKTOPOVIA-UHFFFAOYSA-N	C13H25NO6Si2	L-Proline	98.16	13691	ONIBWKKTOPOVIA-BYPYZUCNSA-N	C5H9NO2	L-Proline	97.72	13690	ONIBWKKTOPOVIA-BYPYZUCNSA-N	C5H9NO2	51820	44026.4	1618905	60800	42516	56086	53799.1	28147	224184	83157	186416	1357108
417	417	39.0636	15	5-FLUOROURACIL	99.34	6795	GHASVSINZRGABV-UHFFFAOYSA-N	C4H3FN2O2	2-AMINO-3-INDOLYLPROPIONIC ACID METHYL ESTER	99.25	6525	VTYXPORYQXCQHS-UHFFFAOYSA-N	C12H14N2O2	indole-3-lactate	99.21	15318	XGILAAMKEQUXLS-UHFFFAOYSA-N	C11H11NO3	299038	250937	1743571	399092	419978	389782	278243	153748	247487	387178	249014	5481013
512	512	44.5312	15	Hexacosane, n-	99.34	699	HMSWAIKSFDFLKN-UHFFFAOYSA-N	C26H54	Heptacosane, n-	99.3	687	BJQWYEJQWHSSCJ-UHFFFAOYSA-N	C27H56	Pentacosane, n-	99.26	1114	YKNWIILGEFFOPE-UHFFFAOYSA-N	C25H52	59989	49239	260542	37074	42742	44954	29931	32936	57509	50718	48835	226656
134	134	19.3195	15	Proline	99.31	1194	ONIBWKKTOPOVIA-UHFFFAOYSA-N	C11H25NO2Si2	L-Proline	99.29	14317	ONIBWKKTOPOVIA-BYPYZUCNSA-N	C5H9NO2	L-(-)-Proline	99.21	13346	ONIBWKKTOPOVIA-BYPYZUCNSA-N	C5H9NO2	1888306	2259811	15122511	362310	519189	258527	405608	1678448	2586935	317856	487301	2997716
210	210	25.7289	15	L-Methionine	99.31	13307	FFEARJCKVFRZRR-BYPYZUCNSA-N	C5H11NO2S	L-Methionine	97.56	14285	FFEARJCKVFRZRR-BYPYZUCNSA-N	C5H11NO2S	Methionine (2TMS)	96.69	970	FFEARJCKVFRZRR-UHFFFAOYSA-N	C11H27NO2SSi2	941106	759569	10759823	981020	1167126	885442	854994	818700	661615	977650	660978	13863511
351	351	35.0698	15	ETHYLENE GLYCOL DIACETATE	99.26	7372	JTXMVXSTHSMVQF-UHFFFAOYSA-N	C6H10O4	ETHYL PYRUVATE	99.26	10110	XXRCUYVCPSWGCC-UHFFFAOYSA-N	C5H8O3	PYRUVIC ACID ETHYL ESTER	99.26	7078	XXRCUYVCPSWGCC-UHFFFAOYSA-N	C5H8O3	1529566	877912	16771051	611799	1058896	375420	271072	901740	1211529	293707	1194983	10701801
448	448	40.0083	15	indole-3-lactate	99.25	15319	XGILAAMKEQUXLS-UHFFFAOYSA-N	C11H11NO3	N-acetyl-tryptophan	99.16	14624	DZTHIGRZJZPRDV-UHFFFAOYSA-N	C13H14N2O3	N-acetyl-tryptophan	99.15	14623	DZTHIGRZJZPRDV-UHFFFAOYSA-N	C13H14N2O3	206895	390535	1643408	230712	343966	339678	479117	436747	600998	416685	272844	1225218
500	500	42.8515	15	Heptadecane, n-	99.24	691	NDJKXXJCMXVBJW-UHFFFAOYSA-N	C17H36	Eicosane, n-	99.17	438	CBFCDTFDPHXCNY-UHFFFAOYSA-N	C20H42	Nonadecane	99.17	1026	LQERIDTXQFOHKA-UHFFFAOYSA-N	C19H40	285517	245161	882198	193715	283550	40750	166222	184655	15735	45965	229346	913981
49	49	13.2082	15	Furan-2-carboxylic acid	99.23	512	SMNDYUVBFMFKNZ-UHFFFAOYSA-N		2-furoic acid	95.43	14766	SMNDYUVBFMFKNZ-UHFFFAOYSA-N	C5H4O3	4-ETHYL-1-ISOPROPYL-2-PYRAZOLINE	84.4	1951	YYDARPMCZIBRBD-UHFFFAOYSA-N	C8H16N2	167.366	183.409	4183.38	39691	11539.9	4631.58	2905.48	901.122	261.691	1580.96	1635.67	64178.9
30	30	9.8023	15	Lactic acid	99.21	860	JVTAAEKCZFNVCJ-UHFFFAOYSA-N	C9H22O3Si2	L-(+)-Lactic acid	98.97	14071	JVTAAEKCZFNVCJ-REOHCLBHSA-N	C3H6O3	lactic acid	98.67	15635	JVTAAEKCZFNVCJ-UHFFFAOYSA-N	C3H6O3	28231833	32529785	166791677	995335	6909515	23117500	28379940	22966675	30192921	31048668	29492053	129840573
135	135	19.2948	15	L-(-)-Proline	99.19	13346	ONIBWKKTOPOVIA-BYPYZUCNSA-N	C5H9NO2	L-Prolinamide	99.18	13316	VLJNHYLEOZPXFW-BYPYZUCNSA-N	C5H10N2O	proline	99.12	14980	ONIBWKKTOPOVIA-UHFFFAOYSA-N	C5H9NO2	671514	652948	15122511	353421	516100	247093	399096	359483	3658539	309987	395342	2953802
490	490	41.3054	15	HENICOSANE	99.19	10208	FNAZRRHPUDJQCJ-UHFFFAOYSA-N	C21H44	NONADECANE	99.17	8052	LQERIDTXQFOHKA-UHFFFAOYSA-N	C19H40	EICOSANE	99.16	8053	CBFCDTFDPHXCNY-UHFFFAOYSA-N	C20H42	98686	86961	350763	84427	77129.1	84645	49877	58816	111012	87947	89606	322252
325	325	33.7566	15	Tyrosine	99.18	1541	OUYCCCASQSFEME-UHFFFAOYSA-N	C15H27NO3Si2	3-METHYLENE-5-PHENYL-5-TRIMETHYLSILOXY-1-PENTENE	98.85	3783	XTFVPAAHRMECEV-UHFFFAOYSA-N	C15H22OSi	tyrosine	98.57	14986	OUYCCCASQSFEME-UHFFFAOYSA-N	C9H11NO3	210286	205124	635161	972507	919970	1196794	1189080	559670	4322.65	1209981	989511	4654921
130	130	18.9443	15	Glycerol	99.17	13593	PEDCQBHIVMGVHV-UHFFFAOYSA-N	C3H8O3	Glycerol (3TMS)	93.32	638	PEDCQBHIVMGVHV-UHFFFAOYSA-N	C12H32O3Si3	glycerol	90.85	15009	PEDCQBHIVMGVHV-UHFFFAOYSA-N	C3H8O3	5165479	4977127	36350816	6464616	5486673	6798071	7204089	5004895	5750190	10084311	9864659	51086426
163	163	22.226	15	TETRADECANE	99.17	8045	BGHCVCJVXZWKCC-UHFFFAOYSA-N	C14H30	PENTADECANE	99.11	9336	YCOZIPAWZNQLMR-UHFFFAOYSA-N	C15H32	N-OCTADECANE	98.79	3065	RZJRJXONCZWCBN-UHFFFAOYSA-N	C18H38	26742.9	30505.8	304034	14292.7	14828.1	15213.8	22764.7	33709.4	39135	18517.1	17110	579788
90	90	15.5167	15	DODECANE	99.16	6965	SNRUBQQJIBEYMU-UHFFFAOYSA-N	C12H26	DODECANE	98.89	8042	SNRUBQQJIBEYMU-UHFFFAOYSA-N	C12H26	PENTADECANE	98.7	9336	YCOZIPAWZNQLMR-UHFFFAOYSA-N	C15H32	23474.4	19362.6	610170	16284.2	15716.5	15985.4	22341.1	25312.1	23752.1	17941.6	19493.4	597521
182	182	23.7357	15	GLUTETHIMIDE	99.16	4529	JMBQKKAJIKAWKF-UHFFFAOYSA-N	C13H15NO2	1-(TETRAHYDRO-2-FURANYL)-5-FLUOROURACIL	98.88	6798	WFWLQNSHRPWKFK-UHFFFAOYSA-N	C8H9FN2O3	5-Hydroxy-L-tryptophan	98.87	13875	LDCYZAJDBXYCGN-VIFPVBQESA-N	C11H12N2O3	30076	33707	1025645	10876.1	10122.5	7701.55	12809	10889.4	15738.6	24637.8	12814	562102
255	255	29.0656	15	2-BIS(METHYLTHIO)METHYLFURAN	99.14	3890	MCRPOGXLCLGHDT-UHFFFAOYSA-N	C7H10OS2	SORBIC ACID METHYL ESTER	98.11	7427	KWKVAGQCDSHWFK-VNKDHWASSA-N	C7H10O2	4-DIMETHYLAMINO-2(5H)-FURANONE	98.09	6391	QKOJYKUPULYSSN-UHFFFAOYSA-N	C6H9NO2	44940	48051.8	1281998	13604.8	25214	19371.1	22832.7	26323	29491.1	37623	52881	1030607
545	545	47.5305	15	Heptacosane, n-	99.14	687	BJQWYEJQWHSSCJ-UHFFFAOYSA-N	C27H56	Hexacosane, n-	99.06	699	HMSWAIKSFDFLKN-UHFFFAOYSA-N	C26H54	Pentacosane, n-	98.97	1114	YKNWIILGEFFOPE-UHFFFAOYSA-N	C25H52	50559	43137	276526	31028	35925	34452.8	30034.4	29384	48973	41218	38709	259677
597	597	54.1758	15	Hexatriacontane, n-	99.13	718	YDLYQMBWCWFRAI-UHFFFAOYSA-N	C36H74	Dotriacontane, n-	99.09	436	QHMGJGNTMQDRQA-UHFFFAOYSA-N	C32H66	Pentatriacontane, n-	98.93	1125	VHQQPFLOGSTQPC-UHFFFAOYSA-N	C35H72	9900	11716.8	98483	4840.42	7475.98	5946.05	5205.39	5401.36	8601.28	7498.18	6642.33	93013
127	127	18.6418	15	L-Norleucine	99.12	13330	LRQKBLKVPFOOQJ-YFKPBYRVSA-N	C6H13NO2	Norleucine (2TMS)	99.12	1038	LRQKBLKVPFOOQJ-UHFFFAOYSA-N	C12H29NO2Si2	L-Norleucine	99.06	13613	LRQKBLKVPFOOQJ-YFKPBYRVSA-N	C6H13NO2	2082381	1778938	17923386	1473028	1815783	667151	1713531	2025968	13682546	765696	915686	15664839
34	34	10.6504	15	FURFURAL	99.1	6471	HYBBIBNJHNGZAN-UHFFFAOYSA-N	C5H4O2	CYCLOHEPTANE	99.09	13078	DMEGYFMYUHOHGS-UHFFFAOYSA-N	C7H14	1-BUTYL-5-METHYL-2-PYRAZOLINE	98.8	1952	IPKPLDIJSVOODS-UHFFFAOYSA-N	C8H16N2	3436.94	916.09	911702	275.413	569.464	537.495	27613.9	65404.3	60334	185.805	225.159	13398.3
579	579	50.3198	15	Tetratriacontane	99.09	1470	GWVDBZWVFGFBCN-UHFFFAOYSA-N	C34H70	Triacontane, n-	98.99	1501	JXTPJDDICSTXJX-UHFFFAOYSA-N	C30H62	Hentriacontane, n-	98.95	684	IUJAMGNYPWYUPM-UHFFFAOYSA-N	C31H64	29308.8	24324.2	213154	22321	24004.6	21297.6	17837.3	19913.6	24034	22460	20325	200738
592	592	52.9323	15	Triacontane, n-	99.08	1501	JXTPJDDICSTXJX-UHFFFAOYSA-N	C30H62	Nonacosane, n-	99.06	1024	IGGUPRCHHJZPBS-UHFFFAOYSA-N	C29H60	Tritriacontane, n-	99.05	1514	SUJUOAZFECLBOA-UHFFFAOYSA-N	C33H68	12458	11415.1	103070	8225.66	9539.1	9727.23	8635.45	7838.33	12639.9	12318.8	10052.9	95147
12	12	9.3934	15	BICYCLOHEXYL	99.07	13095	WVIIMZNLDWSIRH-UHFFFAOYSA-N	C12H22	PROPYL BENZOATE	98.87	6454	UDEWPOVQBGFNGE-UHFFFAOYSA-N	C10H12O2	11BETA-METHOXY-6,6,8BETA-TRIMETHYL-5ALPHA-TRICYCLO(6.3.0.0(1,5))UNDECAN-2-ONE	98.65	8460	SOKSYFAKJXAODO-MFWTVYFASA-N	C15H24O2	1757231	2000710	1632561	62.2681	70413.4	260213	476909	336962	446250	191075	1242227	7013.45
155	155	21.6171	15	TRIMETHYLSILYLSERINE	99.07	5862	MBEDINMZZORSJN-UHFFFAOYSA-N	C12H31NO3Si3	L-Serine	99.07	13323	MTCFGRXMJLQNBG-REOHCLBHSA-N	C3H7NO3	Serine (3TMS)	95.14	1343	MTCFGRXMJLQNBG-REOHCLBHSA-N	C12H31NO3Si3	1700200	1871505	22415817	1504196	2202404	1588872	1183918	1421402	1519402	1513811	894433	25046495
200	200	25.3417	15	L-PYROGLUTAMIC ACID-DI-TMS	99.07	4110	QACGFKAUSXGLCU-SECBINFHSA-N	C11H23NO3Si2	DL-Pyroglutamic acid	99.02	13349	ODHCTXKNWHHXJC-UHFFFAOYSA-N	C5H7NO3	1-Pyrroline-3-hydroxy-5-carboxylic-acid_2TMS	98.86	12			243955	467037	678276	9754.44	2740.51	25285.5	49790.3	229163	1472764	28895.3	682.955	107383
326	326	34.0232	15	Tyrosine	99.07	1541	OUYCCCASQSFEME-UHFFFAOYSA-N	C15H27NO3Si2	3-METHYLENE-5-PHENYL-5-TRIMETHYLSILOXY-1-PENTENE	98.87	3783	XTFVPAAHRMECEV-UHFFFAOYSA-N	C15H22OSi	L-(-)-Mandelic acid	98.58	13348	IWYDHOAUDWTVEP-SSDOTTSWSA-N	C8H8O3	72345	95782	704868	450019	872768	786979	794134	266381	135435	855643	112141	7784994
65	65	14.5293	15	GAMMA-BUTYROLACTONE	99.04	6219	YEJRWHAVMIAJKC-UHFFFAOYSA-N	C4H6O2	GAMMA-BUTYROLACTONE	98.94	9819	YEJRWHAVMIAJKC-UHFFFAOYSA-N	C4H6O2	4-BUTANOLIDE	98.34	3228	YEJRWHAVMIAJKC-UHFFFAOYSA-N	C4H6O2	412492	270369	4772442	24190	17081.4	313815	2468.12	1067252	157440	63400	493196	321190
138	138	19.6685	15	1-OCTYLSILATRANE	99.04	6286	RPEZIKXYNXVEST-UHFFFAOYSA-N	C14H29NO3Si	1-(2-(3-CYCLOHEXENYL)ETHYL)SILATRANE	99.04	6285	CTIDMPCTUFVTFC-UHFFFAOYSA-N	C14H25NO3Si	Cadaverine	98.75	13391	VHRGRCVQAFMJIZ-UHFFFAOYSA-N	C5H14N2	938734	4536867	10343019	2852403	2239474	1460493	1606609	3422475	2375999	1987546	291976	25822476
600	600	55.3905	13	Tritriacontane, n-	99.04	1514	SUJUOAZFECLBOA-UHFFFAOYSA-N	C33H68	Hentriacontane, n-	98.97	684	IUJAMGNYPWYUPM-UHFFFAOYSA-N	C31H64	Triacontane, n-	98.94	1501	JXTPJDDICSTXJX-UHFFFAOYSA-N	C30H62	9670.63	8634.16	61449	0	8597.28	7770.08	0	6175.6	12638.8	11232	9672.9	69742
209	209	25.4526	15	DL-PARA-ALPHA-BISOXY-PHENYLACETIC ACID	98.98	2563	YPRXSYQBVBCYJZ-UHFFFAOYSA-N	C17H32O4Si3	4-HydroxyMandelic acid	98.01	13390	YHXHKYRQLYQUIH-ZETCQYMHSA-N	C8H8O4	(3AS-(3AALPHA,4ALPHA,6AALPHA))-DIHYDRO-3-METHYLENE-4-OCTYLFURO(3,4-B)FURAN-2,6(3H,4H)-DIONE	97.74	6500	GSTQYRQXFPSWSH-AVGNSLFASA-N	C15H22O4	2018.31	1537.66	34523.8	7023.58	6490.3	3623.12	4385.28	3317.63	1952.01	2922.83	4127.3	59931
240	240	27.4491	15	OCTADECANE	98.95	4051	RZJRJXONCZWCBN-UHFFFAOYSA-N	C18H38	NONADECANE	98.6	8052	LQERIDTXQFOHKA-UHFFFAOYSA-N	C19H40	HEXADECANE	98.55	8048	DCAYPVUWAIABOU-UHFFFAOYSA-N	C16H34	28247	29419.5	222705	21850.5	19571.9	26848.2	23918.6	24360.1	27581.1	33246	32699	215734
15	15	8.4895	15	PROPYL BENZOATE	98.94	6454	UDEWPOVQBGFNGE-UHFFFAOYSA-N	C10H12O2	11BETA-METHOXY-6,6,8BETA-TRIMETHYL-5ALPHA-TRICYCLO(6.3.0.0(1,5))UNDECAN-2-ONE	98.9	8460	SOKSYFAKJXAODO-MFWTVYFASA-N	C15H24O2	11ALPHA-METHOXY-6,6,8BETA-TETRAMETHYL-5ALPHA-TRICYCLO(6.3.0.0(1,5))UNDECAN-2-ONE	98.64	8468	SOKSYFAKJXAODO-MFWTVYFASA-N	C15H24O2	590.122	593.529	7573.44	42879.8	1871.12	2136.62	21481.2	34244	83474.2	32909.5	344.256	12734.5
179	179	23.5609	15	METHYL TETRADECANOATE	98.94	7419	ZAZKJZBWRNNLDS-UHFFFAOYSA-N	C15H30O2	ISOPENTYL DECANOATE	98.14	7416	XDOGFYDZGUDBQY-UHFFFAOYSA-N	C15H30O2	DethioBiotin	96.68	13945	AUTOLBMXDDTRRT-JGVFFNPUSA-N	C10H18N2O3	22437.3	12073.9	231557	295371	170931	109388	93546	59331	45624	40217	50375	267504
199	199	25.6937	15	4,4'-BIPYRIDINE	98.94	3467	MWVTWFVJZLCBMC-UHFFFAOYSA-N	C10H8N2	L-Glutamine	97.12	14309	ZDXPYRJPNDTMRX-VKHMYHEASA-N	C5H10N2O3	L-Glutamine	96.44	13497	ZDXPYRJPNDTMRX-VKHMYHEASA-N	C5H10N2O3	3293905	1074078	39502745	5402209	3579674	2916981	3477194	1170427	2616737	2905495	4219544	61667583
532	532	46.3012	15	Hexacosane, n-	98.93	699	HMSWAIKSFDFLKN-UHFFFAOYSA-N	C26H54	Tricosane, n-	98.81	1505	FIGVVZUWCLSUEI-UHFFFAOYSA-N	C23H48	Nonacosane, n-	98.8	1024	IGGUPRCHHJZPBS-UHFFFAOYSA-N	C29H60	58033	61882	5032087	2116306	2584022	22749	2608703	8081	13942	4209211	53931	5741202
29	29	9.8794	15	L-(+)-Lactic acid	98.92	14071	JVTAAEKCZFNVCJ-REOHCLBHSA-N	C3H6O3	lactic acid	98.89	15635	JVTAAEKCZFNVCJ-UHFFFAOYSA-N	C3H6O3	L-(+)-Lactic acid	98.1	13453	JVTAAEKCZFNVCJ-REOHCLBHSA-N	C3H6O3	17069.5	11484.7	36394937	2661543	3837634	6543318	5171016	36440.2	10037987	9663269	13212618	45061311
307	307	32.7415	15	L-Prolinamide	98.89	13316	VLJNHYLEOZPXFW-BYPYZUCNSA-N	C5H10N2O	L-Prolinamide	98.84	14078	VNYWJJHYUBPQIA-UHFFFAOYSA-N	C18H19N5	proline	98.79	14980	ONIBWKKTOPOVIA-UHFFFAOYSA-N	C5H9NO2	1040471	870050	6887596	790637	1428455	1102880	1190590	1292813	1577130	1212890	1137096	8407739
137	137	19.6958	15	Glycine	98.87	13322	DHMQDGOQFOQNFH-UHFFFAOYSA-N	C2H5NO2	Tryptamine, 5-hydroxy- (4TMS)	98.39	1522	QZAYGJVTTNCVMB-UHFFFAOYSA-N	C22H44N2OSi4	Cadaverine	98.11	13391	VHRGRCVQAFMJIZ-UHFFFAOYSA-N	C5H14N2	2749556	3836224	24606012	2852405	2239474	1460493	1559001	1930899	3034972	1987546	291976	25822477
426	426	38.5847	15	1-ETHYL-1-ISOBUTYLHYDRAZINE	98.86	1927	SRPRMXWUMUHGED-UHFFFAOYSA-N	C6H16N2	1,2-DIISOPROPYLHYDRAZINE	98.86	1944	QWLQTDXXEZQUBB-UHFFFAOYSA-N	C6H16N2	2-SEC-BUTYL-1,1-DIMETHYLHYDRAZINE	98.77	2049	JNQHRUNRCVMHQV-UHFFFAOYSA-N	C6H16N2	893648	573732	10817281	151540	489708	367299	20379	8549	631327	330681	79122	9572646
44	44	11.5936	15	1,1,3,3-TETRAMETHYLUREA	98.85	12277	AVQQQNCBBIEMEU-UHFFFAOYSA-N	C5H12N2O	BIS(2-ETHOXYETHYL) ETHER	97.76	8516	OAYXUHPQHDHDDZ-UHFFFAOYSA-N	C8H18O3	DIETHYLENE GLYCOL DIETHYL ETHER	97.47	10406	RRQYJINTUHWNHW-UHFFFAOYSA-N	C8H18O3	63919	61613.7	61843.3	22797.8	43247	88562.7	84476.4	5273.02	2909.11	75049	22690	72696.9
69	69	14.0178	15	4-Hydroxypyridine	98.83	13867	GCNTZFIIOFTKIY-UHFFFAOYSA-N	C5H5NO	3-hydroxypyridine	98.46	14903	GRFNBEZIAWKNCO-UHFFFAOYSA-N	C5H5NO	4-hydroxypyridine	98.35	15107	GCNTZFIIOFTKIY-UHFFFAOYSA-N	C5H5NO	21013.7	20490.7	384493	67116.2	82474.4	94497.2	90625.3	73210.5	26101.3	98951	112390	300604
336	336	34.3014	15	Pyridoxamine	98.83	1265			Pyridoxine	96.94	14175	LXNHXLLTXMVWPM-UHFFFAOYSA-N	C8H11NO3	pyridoxine	96.34	14869	LXNHXLLTXMVWPM-UHFFFAOYSA-N	C8H11NO3	109766	64546.9	1484717	60454	118752	94351.1	73271	71248	90075.1	92425	170237	1985412
143	143	20.3238	15	2,2,4-TRIMETHYLPENTANE	98.79	6583	NHTMVDHEPJAVLT-UHFFFAOYSA-N	C8H18	2-METHYLHEPTANE	98.79	3267	JVSWJIKNEAIKJW-UHFFFAOYSA-N	C8H18	CYCLOHEXYL AMINE	98.79	5206	PAFZNILMFXTMIY-UHFFFAOYSA-N	C6H13N	2404.66	647.469	134624	3272.32	2073.05	8622.95	2251.5	216.944	2574.28	10034.9	92906	67581
202	202	25.2455	15	4,4'-BIPYRIDINE	98.79	3467	MWVTWFVJZLCBMC-UHFFFAOYSA-N	C10H8N2	L-Glutamine	96.25	13497	ZDXPYRJPNDTMRX-VKHMYHEASA-N	C5H10N2O3	L-Glutamine	96.19	14309	ZDXPYRJPNDTMRX-VKHMYHEASA-N	C5H10N2O3	725327	480021	626739	4575.52	3190.43	3284.79	45632.4	321090	598977	5800.89	2202.91	13139.1
204	204	25.7139	15	DL-Pipecolic acid	98.79	13971	HXEACLLIILLPRG-YFKPBYRVSA-N	C6H11NO2	L-Pyroglutamic acid	98.63	14318	ODHCTXKNWHHXJC-VKHMYHEASA-N	C5H7NO3	DL-Pyroglutamic acid	98.63	13972	ODHCTXKNWHHXJC-UHFFFAOYSA-N	C5H7NO3	3293905	770182	39502745	5985403	4800023	5117355	4644468	1679771	2602394	3520935	5366882	62019906
72	72	14.3649	15	1-HEXANOL	98.76	7293	ZSIAUFGUXNUGDI-UHFFFAOYSA-N	C6H14O	2,5-HEXANEDIOL	98.74	3247	OHMBHFSEKCCCBW-UHFFFAOYSA-N	C6H14O2	BUTYL LACTATE	98.56	10313	MRABAEUHTLLEML-UHFFFAOYSA-N	C7H14O3	26921.5	25978.9	195165	94474.2	70513	92214.1	117474	47086	7639.33	106906	24929.2	272306
208	208	25.457	15	Norleucine	98.76	1039	LRQKBLKVPFOOQJ-UHFFFAOYSA-N	C15H37NO2Si3	trans-3-hydroxy-proline	98.01	15288	BJBUEDPLEOHJGE-UHFFFAOYSA-N	C5H9NO3	4-(4-ACETOXYPHENOXY)BENZOIC ACID	97.84	10988	BALYRASTARBISG-UHFFFAOYSA-N	C15H12O5	81773.4	74706.6	287952	247833	102083	143690	112690	28128.4	27931.8	115226	66445	293941
20	20	9.1725	15	1-(2-(3-CYCLOHEXENYL)ETHYL)SILATRANE	98.73	6285	CTIDMPCTUFVTFC-UHFFFAOYSA-N	C14H25NO3Si	1-OCTYLSILATRANE	98.68	6286	RPEZIKXYNXVEST-UHFFFAOYSA-N	C14H29NO3Si	4-(3-FLUOROPHENYL)PYRIMIDINE	97.55	5755	WHCSLDOSGQOORQ-UHFFFAOYSA-N	C10H7FN2	1995562	2055225	16249814	2049384	2068239	636260	1923849	2091630	2917308	2486715	878943	7456378
9	9	9.0867	15	BICYCLOHEXYL	98.72	13095	WVIIMZNLDWSIRH-UHFFFAOYSA-N	C12H22	PROPYL BENZOATE	98.5	6454	UDEWPOVQBGFNGE-UHFFFAOYSA-N	C10H12O2	11BETA-METHOXY-6,6,8BETA-TRIMETHYL-5ALPHA-TRICYCLO(6.3.0.0(1,5))UNDECAN-2-ONE	98.2	8460	SOKSYFAKJXAODO-MFWTVYFASA-N	C15H24O2	506214	157796	272493	10567.6	30202.3	216678	184117	236178	247105	248243	183465	2299.99
114	114	18.037	15	L-Serine	98.71	13321	MTCFGRXMJLQNBG-REOHCLBHSA-N	C3H7NO3	Serine (2TMS)	97.72	1342	MTCFGRXMJLQNBG-UWTATZPHSA-N	C9H23NO3Si2	L-Serine	96.04	14082	MTCFGRXMJLQNBG-REOHCLBHSA-N	C3H7NO3	132069	89993	1563997	706975	482521	714952	482868	254919	25440.3	98858	750066	5974139
313	313	33.2485	15	1-OCTYLSILATRANE	98.66	6286	RPEZIKXYNXVEST-UHFFFAOYSA-N	C14H29NO3Si	1-(2-(3-CYCLOHEXENYL)ETHYL)SILATRANE	98.63	6285	CTIDMPCTUFVTFC-UHFFFAOYSA-N	C14H25NO3Si	N-OCTYLBIS(TRIMETHYLSILYL)AMINE	97.78	6087	JQZMOUCEQQEWJG-UHFFFAOYSA-N	C14H35NSi2	50458	98488	931578	186037	111720	739077	576250	75134	89178.4	820912	620844	4012089
412	412	38.3593	15	1,2,3,4,5,6-HEXA-O-TRIMETHELSILYL-MYO-INOSITOL	98.65	5836	FRTKXRNTVMCAKI-HPEVMFQJSA-N	C24H60O6Si6	Myo-Inositol	94.73	13699	CDAISMWEOUEBRE-GPIVLXJGSA-N	C6H12O6	HEXATRIMETHYLSILYLINOSITOL	93.12	5863	FRTKXRNTVMCAKI-UHFFFAOYSA-N	C24H60O6Si6	1476147	1110788	14798270	1341197	1900801	1115107	1223505	1162093	1830302	1612480	1894422	20936750
74	74	15.3497	15	ISOPROPYL ACETATE	98.63	2668	JMMWKPVZQRWMSS-UHFFFAOYSA-N	C5H10O2	CROTONIC ACID BUTYL ESTER	98.59	9185	GWCTUKHUBWMAMI-GQCTYLIASA-N	C8H14O2	TETRAETHYLAMMONIUM BROMIDE	98.3	5515	HWCKGOZZJDHMNC-UHFFFAOYSA-M	C8H20BrN	34310.8	18118.9	261189	3761.47	3965.17	36756	11817.3	22878.7	1981.4	26905	155141	426566
196	196	24.8239	15	Pyroglutamic acid	98.63	1267	ODHCTXKNWHHXJC-UHFFFAOYSA-N	C8H15NO3Si	BIS(2-CYANOETHYL)ETHER	97.52	9440	BCGCCTGNWPKXJL-UHFFFAOYSA-N	C6H8N2O	2-Piperidinecarboxylic acid (1TMS)	97.35	39	HXEACLLIILLPRG-YFKPBYRVSA-N	C9H19NO2Si	14379.3	2562.55	143222	203463	94051	194926	169440	11809.6	503.74	151679	244989	912217
1	1	7.5163	15	3,4,5-TRIHYDROXYBENZYL METHYL ETHER	98.61	7854	YAXUEWSAEFZPFJ-UHFFFAOYSA-N	C8H10O4	2,3,4-TRIHYDROXYACETOPHENONE	98.52	7533	XIROXSOOOAZHLL-UHFFFAOYSA-N	C8H8O4	ACENAPHTHYLENE	96.15	13237	HXGDTGSAIMULJN-UHFFFAOYSA-N	C12H8	251846	256388	478164	445.13	8523.62	6149.85	7998.17	74610	116696	8239.15	4250.71	402.08
227	227	26.6598	15	Proline	98.61	1195	ONIBWKKTOPOVIA-UHFFFAOYSA-N	C13H25NO6Si2	L-Proline	96.47	13691	ONIBWKKTOPOVIA-BYPYZUCNSA-N	C5H9NO2	L-Proline	95.9	13690	ONIBWKKTOPOVIA-BYPYZUCNSA-N	C5H9NO2	16088.8	19370	159687	1702.09	412.259	69.9251	117.127	14199.4	198039	1400.01	3113.65	14477.1
328	328	33.9603	15	BIS METHANE	98.61	2878	GYIODRUWWNNGPI-UHFFFAOYSA-N	C7H20Si2	1,1,5-TRIMETHYLINDAN	96.44	8975	JIHZHLCOASGNCG-UHFFFAOYSA-N	C12H16	1,1,3-TRIMETHYLINDAN	95.8	8973	CPLBLNGVYBSVPU-UHFFFAOYSA-N	C12H16	235678	169812	2118113	255814	383532	241461	331032	344918	294797	245655	229738	4085862
352	352	35.1761	15	GLUTETHIMIDE	98.6	4529	JMBQKKAJIKAWKF-UHFFFAOYSA-N	C13H15NO2	1-(TETRAHYDRO-2-FURANYL)-5-FLUOROURACIL	98.18	6798	WFWLQNSHRPWKFK-UHFFFAOYSA-N	C8H9FN2O3	5-Hydroxy-L-tryptophan	97.84	13875	LDCYZAJDBXYCGN-VIFPVBQESA-N	C11H12N2O3	6270890	4356398	36324034	7033857	6779047	3704433	6288255	7285441	7673848	7585980	7919847	36300633
297	297	31.9256	15	OCTADECANE	98.59	4051	RZJRJXONCZWCBN-UHFFFAOYSA-N	C18H38	Heneicosane, n-	98.39	681	FNAZRRHPUDJQCJ-UHFFFAOYSA-N	C21H44	Tricosane, n-	98.37	1505	FIGVVZUWCLSUEI-UHFFFAOYSA-N	C23H48	62738	52665.3	272699	48054.2	57966	54677.6	54960	50900.2	57901.1	61381	77942.1	260562
292	292	31.7312	15	D-Glutamine	98.58	13371	ZDXPYRJPNDTMRX-GSVOUGTGSA-N	C5H10N2O3	Glutamine, DL- (3TMS)	97.77	615	ZDXPYRJPNDTMRX-VKHMYHEASA-N	C14H34N2O3Si3	L-Glutamine	97.53	13497	ZDXPYRJPNDTMRX-VKHMYHEASA-N	C5H10N2O3	26792.1	9375.99	283619	100435	48612	21894	16825	11856.1	46755.2	6554.8	4651.95	362078
142	142	20.013	15	PENTADECANE	98.57	9336	YCOZIPAWZNQLMR-UHFFFAOYSA-N	C15H32	N-OCTADECANE	98.29	3065	RZJRJXONCZWCBN-UHFFFAOYSA-N	C18H38	TETRADECANE	98.17	8045	BGHCVCJVXZWKCC-UHFFFAOYSA-N	C14H30	6059.32	3005.26	99061.9	3839.5	3675.36	3954.05	18513.8	13263.5	19339.7	5247.16	5811.19	118172
8	8	9.5094	15	PROPYL BENZOATE	98.54	6454	UDEWPOVQBGFNGE-UHFFFAOYSA-N	C10H12O2	BICYCLOHEXYL	98.51	13095	WVIIMZNLDWSIRH-UHFFFAOYSA-N	C12H22	11BETA-METHOXY-6,6,8BETA-TRIMETHYL-5ALPHA-TRICYCLO(6.3.0.0(1,5))UNDECAN-2-ONE	98.43	8460	SOKSYFAKJXAODO-MFWTVYFASA-N	C15H24O2	2701136	1361900	9128787	98783	22022	54429.2	243790	934481	505020	910962	1128734	69172.3
369	369	35.9471	15	2,2-DIMETHYLBUTANE	98.46	13035	HNRMPXKDFBEGFZ-UHFFFAOYSA-N	C6H14	OCTADECANE	98.23	4051	RZJRJXONCZWCBN-UHFFFAOYSA-N	C18H38	TETRACOSANE	98.17	4052	POOSGDOYLQNASK-UHFFFAOYSA-N	C24H50	88844	76755	393718	53458	71821	62019	48679	58849	66288.8	77440	100465	365057
73	73	14.7513	15	4-Hydroxypyridine	98.39	13867	GCNTZFIIOFTKIY-UHFFFAOYSA-N	C5H5NO	3-hydroxypyridine	98.01	14903	GRFNBEZIAWKNCO-UHFFFAOYSA-N	C5H5NO	4-hydroxypyridine	97.93	15107	GCNTZFIIOFTKIY-UHFFFAOYSA-N	C5H5NO	2837.72	2358.69	79005.3	33476	27467	14490.3	15109.3	6341.34	720.474	849.156	1912.14	642358
312	312	33.3698	15	N-alpha-Acetyl-L-Lysine	98.39	13366	VEYYWZRYIYDQJM-ZETCQYMHSA-N	C8H16N2O3	5-Aminopentanoic acid	98.38	13351	JJMDCOVWQOJGCB-UHFFFAOYSA-N	C5H11NO2	1-(2-(3-CYCLOHEXENYL)ETHYL)SILATRANE	98.33	6285	CTIDMPCTUFVTFC-UHFFFAOYSA-N	C14H25NO3Si	106108	211932	1047449	589854	791351	880665	741754	256900	93778.9	928761	677043	8587225
33	33	10.3894	15	TRIPHENYLMETHANE	98.38	13267	AAAQKTZKLRYKHR-UHFFFAOYSA-N	C19H16	HEXYLCYCLOHEXANE	97.63	13097	QHWAQXOSHHKCFK-UHFFFAOYSA-N	C12H24	CARBAZOLE	96.97	12039	UJOBWOGCFQCDNV-UHFFFAOYSA-N	C12H9N	141129	136466	156663	251.232	6560.38	198.164	7214.66	90540	158103	377.654	1444.13	48557.6
35	35	11.0769	15	FURFURAL	98.38	6471	HYBBIBNJHNGZAN-UHFFFAOYSA-N	C5H4O2	CYCLOHEPTANE	98.09	13078	DMEGYFMYUHOHGS-UHFFFAOYSA-N	C7H14	1-BUTYL-5-METHYL-2-PYRAZOLINE	98.01	1952	IPKPLDIJSVOODS-UHFFFAOYSA-N	C8H16N2	438.231	271.844	134764	797.323	654.73	907.293	82.0709	4975.5	4643.66	1218.19	1368.27	284530
228	228	26.5624	15	AMOBARBITAL	98.37	4512	VIROVYVQCGLCII-UHFFFAOYSA-N	C11H18N2O3	PENTOBARBITAL	98.34	4538	WEXRUCMBJFQVBZ-UHFFFAOYSA-N	C11H18N2O3	3,5-BIS(TRIFLUOROMETHYL)BENZYL BROMIDE	96.85	12811	ATLQGZVLWOURFU-UHFFFAOYSA-N	C9H5BrF6	22675.5	22816.6	227083	9203.04	32882.8	10480.6	25786.2	18713	27052.5	31210	21633	284372
237	237	27.1967	15	Proline	98.37	1195	ONIBWKKTOPOVIA-UHFFFAOYSA-N	C13H25NO6Si2	L-Proline	96.94	13691	ONIBWKKTOPOVIA-BYPYZUCNSA-N	C5H9NO2	L-Proline	96.47	13690	ONIBWKKTOPOVIA-BYPYZUCNSA-N	C5H9NO2	58703.9	46505.8	1635865	63650	43317.1	61654.4	54066.3	38992.5	88900	89053.2	178777	922235
254	254	28.7312	15	Lauric acid	98.31	13404	POULHZVOKOAJMA-UHFFFAOYSA-N	C12H24O2	DODECANOIC ACID TRIMETHYLSILYL ESTER	96.72	2103	RHDZBWSXEZTMPK-UHFFFAOYSA-N	C15H32O2Si	lauric acid	93.14	15447	POULHZVOKOAJMA-UHFFFAOYSA-N	C12H24O2	6784.54	5098.53	141510	22026	14064.6	16008	16297.6	6404.87	4153.65	15523.4	10703.6	276153
415	415	38.5487	15	ETHYL PYRUVATE	98.31	10110	XXRCUYVCPSWGCC-UHFFFAOYSA-N	C5H8O3	PYRUVIC ACID ETHYL ESTER	98.31	7078	XXRCUYVCPSWGCC-UHFFFAOYSA-N	C5H8O3	ETHYLENE GLYCOL DIACETATE	98.31	7372	JTXMVXSTHSMVQF-UHFFFAOYSA-N	C6H10O4	39340	15627	4182278	220040	8326	216313	4748	250180	28443	193010	285702	761787
599	599	55.3879	13	MALEIMIDE	98.3	11414	PEEHTFAAVSWFBL-UHFFFAOYSA-N	C4H3NO2	FURFURAL	97.62	6471	HYBBIBNJHNGZAN-UHFFFAOYSA-N	C5H4O2	CYCLOHEPTANE	97.62	13078	DMEGYFMYUHOHGS-UHFFFAOYSA-N	C7H14	2846.52	3992.43	297064	0	3730.32	3165.86	0	2093.6	4411.39	3476.28	3406.46	338833
220	220	26.2565	15	Phenylalanine	98.29	1138	COLNVLDHVKWLRT-UHFFFAOYSA-N	C12H19NO2Si	phenylalanine	96.47	14979	COLNVLDHVKWLRT-UHFFFAOYSA-N	C9H11NO2	N-ALLYL-N-METHYLANILINE	92.68	6274	WJYIMFNLIJXFMX-UHFFFAOYSA-N	C10H13N	46982.1	29759	167150	95004	184839	192513	188415	85445	38021.6	251332	1370454	3707325
186	186	24.3708	15	Niacinamide	98.26	13406	DFPAKSUCGFBDDF-UHFFFAOYSA-N	C6H6N2O	3-METHYLENE-5-PHENYL-5-TRIMETHYLSILOXY-1-PENTENE	96.39	3783	XTFVPAAHRMECEV-UHFFFAOYSA-N	C15H22OSi	L-(-)-Mandelic acid	96.01	13348	IWYDHOAUDWTVEP-SSDOTTSWSA-N	C8H8O3	61374.8	28885	830195	22969	54403	31601	25246	51590.9	50190.7	41224	67900	1089826
367	367	35.6674	15	Nonacosane, n-	98.21	1024	IGGUPRCHHJZPBS-UHFFFAOYSA-N	C29H60	Hexacosane, n-	98.19	699	HMSWAIKSFDFLKN-UHFFFAOYSA-N	C26H54	Triacontane, n-	98.19	1501	JXTPJDDICSTXJX-UHFFFAOYSA-N	C30H62	54706	42317.6	495166	39122.6	39786.9	75438.6	37858.7	29110.3	34215.1	77737.7	67949.4	577356
416	416	38.6154	15	ETHYLENE GLYCOL DIACETATE	98.21	7372	JTXMVXSTHSMVQF-UHFFFAOYSA-N	C6H10O4	PYRUVIC ACID ETHYL ESTER	98.21	7078	XXRCUYVCPSWGCC-UHFFFAOYSA-N	C5H8O3	ETHYL PYRUVATE	98.21	10110	XXRCUYVCPSWGCC-UHFFFAOYSA-N	C5H8O3	501029	57891	5985388	125979	42328	19864	24476	9842	29099	31159	395971	147093
268	268	30.0002	15	TETRACOSANE	98.17	4052	POOSGDOYLQNASK-UHFFFAOYSA-N	C24H50	Tricosane, n-	97.93	1505	FIGVVZUWCLSUEI-UHFFFAOYSA-N	C23H48	Hexacosane, n-	97.85	699	HMSWAIKSFDFLKN-UHFFFAOYSA-N	C26H54	65965.3	26930	168147	68617.5	18099	9330	62662	60178.5	82583.2	28310	63670	161550
14	14	9.7866	15	BICYCLOHEXYL	98.16	13095	WVIIMZNLDWSIRH-UHFFFAOYSA-N	C12H22	PROPYL BENZOATE	97.81	6454	UDEWPOVQBGFNGE-UHFFFAOYSA-N	C10H12O2	11ALPHA-METHOXY-6,6,8BETA-TETRAMETHYL-5ALPHA-TRICYCLO(6.3.0.0(1,5))UNDECAN-2-ONE	97.58	8468	SOKSYFAKJXAODO-MFWTVYFASA-N	C15H24O2	4870	2579262	103359	134369	79070	729268	124404	1109123	2904061	266975	142837	1206476
568	568	49.4028	15	Heptacosane, n-	98.16	687	BJQWYEJQWHSSCJ-UHFFFAOYSA-N	C27H56	Hexacosane, n-	98.13	699	HMSWAIKSFDFLKN-UHFFFAOYSA-N	C26H54	Nonacosane, n-	97.97	1024	IGGUPRCHHJZPBS-UHFFFAOYSA-N	C29H60	34649.3	27317.5	29434	33957.6	11369.3	8432.21	7153.2	23940	39706.3	32911.3	32051	28299.7
315	315	33.3193	15	1-OCTYLSILATRANE	98.1	6286	RPEZIKXYNXVEST-UHFFFAOYSA-N	C14H29NO3Si	1-(2-(3-CYCLOHEXENYL)ETHYL)SILATRANE	98.08	6285	CTIDMPCTUFVTFC-UHFFFAOYSA-N	C14H25NO3Si	Cadaverine	97.61	13391	VHRGRCVQAFMJIZ-UHFFFAOYSA-N	C5H14N2	179785	406427	1162542	345130	1015177	1479828	1158933	248688	111215	1682565	691535	8793804
296	296	31.9031	15	glucose-1-phosphate	98.09	15647	HXXFSFRBOHSIMQ-VFUOTHLCSA-N	C6H13O9P	Glucopyranose [-H20] (4TMS)	97.57	572	WQZGKKKJIJFFOK-GASJEMHNSA-N	C18H44O6Si4	TRIS(TRIMETHYLSILYL)METHANE	97.38	2880	BNZSPXKCIAAEJK-UHFFFAOYSA-N	C10H28Si3	59931	51054	87708.9	52380.9	79196	53577	62528	67292	65562	67072	57188.3	438431
43	43	11.9542	15	(-)-Shikimic acid	98.08	14195	JXOHGGNKMLTUBP-HSUXUTPPSA-N	C7H10O5	D-erythro-sphingosine	97.82	15249	WWUZIQQURGPMPG-KRWOKUGFSA-N	C18H37NO2	(-)-Shikimic acid	97.76	14255	JXOHGGNKMLTUBP-HSUXUTPPSA-N	C7H10O5	477.562	417.865	3498.41	76971.6	24791	38896	38143	69.6875	66.6776	65099	56613	493883
408	408	38.2919	15	Octadecanoic acid methyl ester	98.07	1061	HPEUJPJOZXNMSJ-UHFFFAOYSA-N	C19H38O2	METHYL STEARATE	97.88	8266	HPEUJPJOZXNMSJ-UHFFFAOYSA-N	C19H38O2	16-METHYLHEPTADECANOIC ACID METHYL ESTER	96.15	3587	KDQIFKKWPMBNOH-UHFFFAOYSA-N	C19H38O2	187662	189391	679029	197528	324317	197880	61383.6	56734.3	86298.1	198871	232816	814539
259	259	29.4595	15	FURFURAL	98.06	6471	HYBBIBNJHNGZAN-UHFFFAOYSA-N	C5H4O2	CYCLOHEPTANE	98.02	13078	DMEGYFMYUHOHGS-UHFFFAOYSA-N	C7H14	1-BUTYL-5-METHYL-2-PYRAZOLINE	97.86	1952	IPKPLDIJSVOODS-UHFFFAOYSA-N	C8H16N2	4879.84	6654.81	424779	600.523	712.801	963.707	830.652	3194.27	23804.1	768.494	1309.56	507983
583	583	51.0777	15	ETHYLCYCLOPENTANE	98.06	13080	IFTRQJLVEBNKJK-UHFFFAOYSA-N	C7H14	MALEIMIDE	98.04	11414	PEEHTFAAVSWFBL-UHFFFAOYSA-N	C4H3NO2	CYCLOHEPTANE	97.24	13078	DMEGYFMYUHOHGS-UHFFFAOYSA-N	C7H14	1478.15	990.664	290430	2086.08	1307.45	294.604	612.134	812.274	942.43	1139.94	942.37	347020
421	421	38.6008	15	PYRUVIC ACID ETHYL ESTER	98.05	7078	XXRCUYVCPSWGCC-UHFFFAOYSA-N	C5H8O3	ETHYLENE GLYCOL DIACETATE	98.05	7372	JTXMVXSTHSMVQF-UHFFFAOYSA-N	C6H10O4	ETHYL PYRUVATE	98.05	10110	XXRCUYVCPSWGCC-UHFFFAOYSA-N	C5H8O3	856867	350578	10823439	122947	229135	14909	14919	9383	101420	140867	28969	5236205
45	45	11.8344	15	1,3-DIMETHOXYPROPANE	98.02	5012	UUAMLBIYJDPGFU-UHFFFAOYSA-N	C5H12O2	2-BUTYLAMINE	98.02	1797	BHRZNVHARXXAHW-UHFFFAOYSA-N	C4H11N	ISOBUTYRALDEHYDE	98.02	2912	AMIMRNSIRUDHCM-UHFFFAOYSA-N	C4H8O	113796	128878	23346.8	1471.3	8079.45	13845.8	7298.35	10518.4	3581	21004.6	48498	211790
218	218	25.9558	15	L-Aspartic acid	98.01	13317	CKLJMWTZIZZHCS-REOHCLBHSA-N	C4H7NO4	5-methoxyindole-3-acetic acid	95.85	15461	COCNDHOPIHDTHK-UHFFFAOYSA-N	C11H11NO3	beta-Glutamic acid	95.7	13345	BBJIPMIXTXKYLZ-UHFFFAOYSA-N	C5H9NO4	331550	271405	5788396	372185	404296	374800	250295	209160	254156	348858	247023	7178063
107	107	17.1399	15	1-(2-(3-CYCLOHEXENYL)ETHYL)SILATRANE	97.99	6285	CTIDMPCTUFVTFC-UHFFFAOYSA-N	C14H25NO3Si	1-OCTYLSILATRANE	97.96	6286	RPEZIKXYNXVEST-UHFFFAOYSA-N	C14H29NO3Si	4-(3-FLUOROPHENYL)PYRIMIDINE	97.09	5755	WHCSLDOSGQOORQ-UHFFFAOYSA-N	C10H7FN2	1286895	999473	9755817	1309748	1126592	1079092	1156592	1198763	1367609	1190817	1349355	10972168
556	556	48.4873	15	Oleic-acid-amide	97.98	1085			OLEYL AMIDE	97.13	9454	FATBGEAMYMYZAF-KTKRTIGZSA-N	C18H35NO	OLEYL AMIDE	96.59	4936	FATBGEAMYMYZAF-KTKRTIGZSA-N	C18H35NO	18363.4	15882.2	154076	14494.1	10117.3	12765.4	16892.1	17915.7	27476.4	16863.8	16746.5	301663
612	612	60.948	15	beta-Galactopyranosyl-1,3-arabinose, D-	97.96	232	ZTTRCZJSZGZSTB-UHFFFAOYSA-N	C33H79NO10Si7	Cellotriose (1MEOX) (11TMS)	96.65	306	RXVWSYJTUUKTEA-UHFFFAOYSA-N	C52H123NO16Si11	Cellobiose, D- (1MEOX) (8TMS) MP	95.73	304	GUBGYTABKSRVRQ-QRZGKKJRSA-N	C37H89NO11Si8	29400.2	32591.6	246035	26466.5	28629.7	30113.8	30579.8	29690.8	41592	35961	34458.7	346990
133	133	18.7818	15	Phosphoric acid	97.94	13417	NBIIXXVUZAFLBC-UHFFFAOYSA-N	H3O4P	METHYL OCTADECANOATE	96.63	7423	HPEUJPJOZXNMSJ-UHFFFAOYSA-N	C19H38O2	Phosphoric acid (3TMS)	94.39	1150	NBIIXXVUZAFLBC-UHFFFAOYSA-N	C9H27O4PSi3	379611	262627	9854322	478634	581373	602342	444340	269050	238164	608024	500940	14572008
330	330	33.9831	15	Pentacosane, n-	97.93	1114	YKNWIILGEFFOPE-UHFFFAOYSA-N	C25H52	Heptacosane, n-	97.9	687	BJQWYEJQWHSSCJ-UHFFFAOYSA-N	C27H56	Tricosane, n-	97.87	1505	FIGVVZUWCLSUEI-UHFFFAOYSA-N	C23H48	76292	97702.3	270843	102041	149459	150242	162174	99936.5	70504.6	161067	94200	756254
431	431	38.6783	15	ETHYL PYRUVATE	97.93	10110	XXRCUYVCPSWGCC-UHFFFAOYSA-N	C5H8O3	PYRUVIC ACID ETHYL ESTER	97.93	7078	XXRCUYVCPSWGCC-UHFFFAOYSA-N	C5H8O3	ETHYLENE GLYCOL DIACETATE	97.93	7372	JTXMVXSTHSMVQF-UHFFFAOYSA-N	C6H10O4	27247.5	433914	8256830	12801.1	23863.4	9152.68	225121	9841.88	55719.5	10392.6	142412	8351879
444	444	39.726	15	1-OCTYLSILATRANE	97.93	6286	RPEZIKXYNXVEST-UHFFFAOYSA-N	C14H29NO3Si	1-(2-(3-CYCLOHEXENYL)ETHYL)SILATRANE	97.89	6285	CTIDMPCTUFVTFC-UHFFFAOYSA-N	C14H25NO3Si	Tryptamine, 5-hydroxy- (4TMS)	97.53	1522	QZAYGJVTTNCVMB-UHFFFAOYSA-N	C22H44N2OSi4	32081.5	31106.9	402912	36120.4	41521.4	37299.7	37401.2	33540.6	48210.4	40156.1	47633.7	541900
165	165	22.4967	15	Methionine	97.92	969	FFEARJCKVFRZRR-BYPYZUCNSA-N	C8H19NO2SSi	S-ETHYL THIOACETATE	97.32	10254	APTGPWJUOYMUCE-UHFFFAOYSA-N	C4H8OS	GLYCINE ETHYL ESTER HYDROCHLORIDE	97.25	12831	TXTWXQXDMWILOF-UHFFFAOYSA-N	C4H10ClNO2	31032	26606.3	928298	104961	96189	141014	137306	77438	19554.8	123664	242468	1117600
247	247	28.2867	15	L-(-)-Phenylalanine	97.92	13335	COLNVLDHVKWLRT-QMMMGPOBSA-N	C9H11NO2	Phenylalanine (2TMS)	95.31	1139	COLNVLDHVKWLRT-MRVPVSSYSA-N	C15H27NO2Si2	L-Phenylalanine	92.37	14286	COLNVLDHVKWLRT-QMMMGPOBSA-N	C9H11NO2	2183518	523083	25162220	2412684	2553176	1891567	1869382	380058	614277	2285984	1966606	29364684
271	271	30.1223	15	Tryptophan, 5-hydroxy-	97.92	1532	LDCYZAJDBXYCGN-VIFPVBQESA-N	C20H36N2O3Si3	GLUTETHIMIDE	97.79	4529	JMBQKKAJIKAWKF-UHFFFAOYSA-N	C13H15NO2	5-Hydroxy-L-tryptophan	97.79	13875	LDCYZAJDBXYCGN-VIFPVBQESA-N	C11H12N2O3	19642.6	6045.32	226309	3229.76	8041.62	3395.3	7563.49	4184.35	19922.8	3870.36	8631.2	286214
153	153	21.3007	15	Alanylalanine	97.91	13374	DEFJQIDDEAULHB-IMJSIDKUSA-N	C6H12N2O3	Alanylalanine	97.53	13373	DEFJQIDDEAULHB-IMJSIDKUSA-N	C6H12N2O3	Alanine (3TMS)	95.66	119	QNAYBMKLOCPYGJ-UHFFFAOYSA-N	C12H31NO2Si3	355317	385397	1074065	748390	331552	471848	612523	293569	617016	715439	343423	3121909
536	536	46.6053	15	2,6-DI-TERT-BUTYL-4-METHYLPHENOL	97.9	10567	NLZUEZXRPGMBCV-UHFFFAOYSA-N	C15H24O	ETHOTOIN	95.98	9107	SZQIFWWUIBRPBZ-UHFFFAOYSA-N	C11H12N2O2	1-PHENYLNAPHTHALENE	95.86	13256	IYDMICQAKLQHLA-UHFFFAOYSA-N	C16H12	39722.7	36901.2	506466	34275.7	36412	34756.7	36379.2	33649.8	46306	39261	37979.5	442162
19	19	9.2496	15	1-(2-(3-CYCLOHEXENYL)ETHYL)SILATRANE	97.89	6285	CTIDMPCTUFVTFC-UHFFFAOYSA-N	C14H25NO3Si	1-OCTYLSILATRANE	97.75	6286	RPEZIKXYNXVEST-UHFFFAOYSA-N	C14H29NO3Si	Cadaverine	96.86	13391	VHRGRCVQAFMJIZ-UHFFFAOYSA-N	C5H14N2	211046	234023	12555332	867303	842974	888249	1029552	188575	1972323	1038501	1494760	3930890
221	221	26.0768	15	Phenylalanine	97.89	1138	COLNVLDHVKWLRT-UHFFFAOYSA-N	C12H19NO2Si	phenylalanine	95.95	14979	COLNVLDHVKWLRT-UHFFFAOYSA-N	C9H11NO2	N-ALLYL-N-METHYLANILINE	92.98	6274	WJYIMFNLIJXFMX-UHFFFAOYSA-N	C10H13N	171239	174111	1446732	706222	654525	903279	956439	434572	19641	887060	203641	5982272
24	24	9.196	15	1-(2-(3-CYCLOHEXENYL)ETHYL)SILATRANE	97.84	6285	CTIDMPCTUFVTFC-UHFFFAOYSA-N	C14H25NO3Si	1-OCTYLSILATRANE	97.79	6286	RPEZIKXYNXVEST-UHFFFAOYSA-N	C14H29NO3Si	Cadaverine	96.89	13391	VHRGRCVQAFMJIZ-UHFFFAOYSA-N	C5H14N2	1995562	2055225	16249814	2052839	2072562	2137982	1249410	2091630	2917308	2491613	2767012	7723267
383	383	36.8638	15	2,4-THIAZOLIDINEDIONE	97.83	12840	ZOBPZXTWZATXDG-UHFFFAOYSA-N	C3H3NO2S	ISOBUTYL ACETATE	97.81	7429	GJRQTCIYDGXPES-UHFFFAOYSA-N	C6H12O2	Propyleneglycol	97.77	13400	BMRWNKZVCUKKSR-UHFFFAOYSA-N	C4H10O2	369453	245860	8389070	4720371	857560	314831	311234	218790	293468	292962	327547	11667294
41	41	11.6292	15	TETRAMETHYL-2-TETRAZENE	97.8	1954	PRGCYUAJTPIADR-AATRIKPKSA-N	C4H12N4	Sarcosine	95.92	14396	FSYKKLYZXJSNPZ-UHFFFAOYSA-N	C3H7NO2	2-SEC-BUTYL-1,1-DIMETHYLHYDRAZINE	95.03	2049	JNQHRUNRCVMHQV-UHFFFAOYSA-N	C6H16N2	9679.36	7678.72	45222.3	59789	71275	23958.6	62654.2	2887.53	76951.4	72708.8	47818.9	165631
302	302	32.1802	15	glucose-1-phosphate	97.8	15647	HXXFSFRBOHSIMQ-VFUOTHLCSA-N	C6H13O9P	Glucopyranose [-H20] (4TMS)	97.7	572	WQZGKKKJIJFFOK-GASJEMHNSA-N	C18H44O6Si4	TRIS(TRIMETHYLSILYL)METHANE	97.23	2880	BNZSPXKCIAAEJK-UHFFFAOYSA-N	C10H28Si3	273074	228962	1657879	223065	365105	239139	261533	314979	317036	288758	184836	1761657
314	314	33.4192	15	N-alpha-Acetyl-L-Lysine	97.79	13366	VEYYWZRYIYDQJM-ZETCQYMHSA-N	C8H16N2O3	1-OCTYLSILATRANE	97.61	6286	RPEZIKXYNXVEST-UHFFFAOYSA-N	C14H29NO3Si	1-(2-(3-CYCLOHEXENYL)ETHYL)SILATRANE	97.58	6285	CTIDMPCTUFVTFC-UHFFFAOYSA-N	C14H25NO3Si	61327	49135	183380	508520	783161	831906	688020	262002	67780	1071867	456863	7185118
198	198	25.7233	15	DL-Pyroglutamic acid	97.76	13349	ODHCTXKNWHHXJC-UHFFFAOYSA-N	C5H7NO3	1-Pyrroline-3-hydroxy-5-carboxylic-acid_2TMS	97.72	12			DL-Pyroglutamic acid	97.68	13972	ODHCTXKNWHHXJC-UHFFFAOYSA-N	C5H7NO3	2000825	1734866	38170922	1285408	1411003	3857293	296688	554294	2371014	524390	4353635	39470914
117	117	18.0434	15	2-BENZYL-8-METHYL-1,2,3,4-TETRAHYDRO-GAMMA-CARBOLINE	97.74	7804	QZYUBXGADHOMMA-UHFFFAOYSA-N	C19H20N2	3,6-DIMETHYL-1,2,3,4-TETRAHYDRO-GAMMA-CARBOLINE	96.79	5720	PCKAWONJGXWOLP-UHFFFAOYSA-N	C13H16N2	2-BUTYL-8-METHYL-1,2,3,4-TETRAHYDRO-GAMMA-CARBOLINE	96.69	6332	ZGEHJUDRCBHGTK-UHFFFAOYSA-N	C16H22N2	265541	213890	1296562	20669.8	11583.3	15993.8	15771.7	159969	233301	13524	8427.77	56280.4
161	161	22.4173	15	L-(-)-Threonine	97.74	13315	AYFVYJQAPQTCCC-GBXIJSLDSA-N	C4H9NO3	Threonine (3TMS)	94.42	1479	AYFVYJQAPQTCCC-GBXIJSLDSA-N	C13H33NO3Si3	DL-Allothreonine	91.54	13305	AYFVYJQAPQTCCC-PWNYCUMCSA-N	C4H9NO3	2043821	2048932	24892903	2213605	2732585	2156696	2016694	2090894	1897039	2693285	1404162	32052550
382	382	36.8645	15	Behenic acid	97.74	13907	UKMSUNONTOPOIO-UHFFFAOYSA-N	C22H44O2	Docosanoic acid (1TMS)	97.73	426	UKMSUNONTOPOIO-UHFFFAOYSA-N	C25H52O2Si	Icosanoic acid	97.58	14037	VKOBVWXKNCXXDE-UHFFFAOYSA-N	C20H40O2	344874	236834	8387704	4766190	163796	315073	312617	203948	268131	245261	324213	11667294
333	333	34.3553	15	D-(-)-Ribose	97.72	13576	HMFHBZSHGGEWLO-SOOFDHNKSA-N	C5H10O5	lyxose	97.58	15569	PYMYPHUHKUWMLA-UOWFLXDJSA-N	C5H10O5	tagatose	97.51	14898	BJHIKXHVCXFQLS-PQLUHFTBSA-N	C6H12O6	1820625	227315	10677423	949042	658958	894370	459659	186750	6500358	724473	333433	5653535
407	407	38.0489	15	PYRENE	97.72	12230	BBEAQIROQSPTKN-UHFFFAOYSA-N	C16H10	FLUORANTHENE	97.64	12229	GVEPBJHOBDJJJI-UHFFFAOYSA-N	C16H10	indole-3-lactate	97.44	15319	XGILAAMKEQUXLS-UHFFFAOYSA-N	C11H11NO3	11384.4	5675.25	101166	4808.31	8002.32	7202.07	4689.23	4974.65	8149.26	8053.24	8765.98	99272
499	499	42.8612	15	Hexacosane, n-	97.72	699	HMSWAIKSFDFLKN-UHFFFAOYSA-N	C26H54	Heptacosane, n-	97.68	687	BJQWYEJQWHSSCJ-UHFFFAOYSA-N	C27H56	TETRACOSANE	97.61	4052	POOSGDOYLQNASK-UHFFFAOYSA-N	C24H50	267998	9872	98711	165656	271067	233836	10406	29396	276308	258418	8398	102273
279	279	30.964	15	Hexacosane, n-	97.7	699	HMSWAIKSFDFLKN-UHFFFAOYSA-N	C26H54	Heptacosane, n-	97.65	687	BJQWYEJQWHSSCJ-UHFFFAOYSA-N	C27H56	Tricosane, n-	97.6	1505	FIGVVZUWCLSUEI-UHFFFAOYSA-N	C23H48	64206	52509	222777	22167	40764	27202	55921.9	60769.5	47188	52281	97818	191417
246	246	28.2407	15	L-(-)-Phenylalanine	97.69	13335	COLNVLDHVKWLRT-QMMMGPOBSA-N	C9H11NO2	Phenylalanine (2TMS)	94.99	1139	COLNVLDHVKWLRT-MRVPVSSYSA-N	C15H27NO2Si2	L-Phenylalanine	92.16	14286	COLNVLDHVKWLRT-QMMMGPOBSA-N	C9H11NO2	351829	605229	1059521	1017472	1849967	672836	557892	292246	789222	2296727	1976795	29285048
103	103	16.5969	15	METHYLAL	97.66	2906	NKDDWNXOKDWJAK-UHFFFAOYSA-N	C3H8O2	DIMETHOXYMETHANE	97.66	5048	NKDDWNXOKDWJAK-UHFFFAOYSA-N	C3H8O2	METHYLAL	97.66	9173	NKDDWNXOKDWJAK-UHFFFAOYSA-N	C3H8O2	29912.3	43256.7	770266	5709.1	12557.1	12504.2	29828.2	32151.5	26019	8236	6209	1036747
489	489	41.1362	15	Cadaverine	97.66	13391	VHRGRCVQAFMJIZ-UHFFFAOYSA-N	C5H14N2	Tryptamine, 5-hydroxy- (4TMS)	97.66	1522	QZAYGJVTTNCVMB-UHFFFAOYSA-N	C22H44N2OSi4	1-(2-(3-CYCLOHEXENYL)ETHYL)SILATRANE	97.63	6285	CTIDMPCTUFVTFC-UHFFFAOYSA-N	C14H25NO3Si	56940	34017.4	345508	27517.1	64573	32420	19509.5	20807	26790.5	52005.9	64273	588632
321	321	33.4526	15	2'-deoxycytidine 5'-triphosphate	97.65	15275	RGWHQCVHVJXOKC-SHYZEUOFSA-N	C9H16N3O13P3	tyrosine methyl ester	97.65	15276	MWZPENIJLUWBSY-UHFFFAOYSA-N	C10H13NO3	5-METHOXYINDOLE-3-ACETIC ACID METHYL ESTER	97.45	6511	UZOYTCVZJBYXIA-UHFFFAOYSA-N	C12H13NO3	31280.2	26140.1	298470	41147.5	44064.7	45905.5	52742.6	38650.4	26893	53168.3	36362	457625
5	5	8.1334	15	2-Hydroxypyridine	97.62	13832	UBQKCCHYAOITMY-UHFFFAOYSA-N	C5H5NO	2-hydroxypyridine	97.55	15106	UBQKCCHYAOITMY-UHFFFAOYSA-N	C5H5NO	2-Hydroxypyridine	97.46	13410	UBQKCCHYAOITMY-UHFFFAOYSA-N	C5H5NO	263169	277568	2679880	215581	245530	242688	226399	234173	280401	263622	295521	255013
357	357	35.2428	15	Hexacosane, n-	97.62	699	HMSWAIKSFDFLKN-UHFFFAOYSA-N	C26H54	Nonacosane, n-	97.55	1024	IGGUPRCHHJZPBS-UHFFFAOYSA-N	C29H60	Triacontane, n-	97.46	1501	JXTPJDDICSTXJX-UHFFFAOYSA-N	C30H62	173980	257369	676874	709524	298964	375814	47935	573822	352595	506978	183853	458890
594	594	53.5733	15	TERT-BUTYL ACETATE	97.61	6437	WMOVHXAZOJBABW-UHFFFAOYSA-N	C6H12O2	CROTONIC ACID METHYL ESTER	97.61	8572	MCVVUJPXSBQTRZ-ONEGZZNKSA-N	C5H8O2	ACETIC ACID TERT-BUTYL ESTER	97.59	2743	WMOVHXAZOJBABW-UHFFFAOYSA-N	C6H12O2	3263.94	3198.32	41775	2547.8	2609.69	2659.8	2858.38	2661.54	4369.24	3950.87	2885.92	42137
131	131	18.6991	15	2-BIS(METHYLTHIO)METHYLFURAN	97.6	3890	MCRPOGXLCLGHDT-UHFFFAOYSA-N	C7H10OS2	4-DIMETHYLAMINO-2(5H)-FURANONE	97.17	6391	QKOJYKUPULYSSN-UHFFFAOYSA-N	C6H9NO2	2-ISOPROPYL-1,5,9-TRIMETHYLDECANYL 2-ETHYLHEXANOATE	96.95	11123	SYALHZYVHKJYEJ-UHFFFAOYSA-N	C24H48O2	86545.9	70526.3	538773	96608	110733	122404	119082	75534.9	48284.2	136789	128136	763824
590	590	52.2097	13	FURFURAL	97.58	6471	HYBBIBNJHNGZAN-UHFFFAOYSA-N	C5H4O2	CYCLOHEPTANE	97.46	13078	DMEGYFMYUHOHGS-UHFFFAOYSA-N	C7H14	1-BUTYL-5-METHYL-2-PYRAZOLINE	97.41	1952	IPKPLDIJSVOODS-UHFFFAOYSA-N	C8H16N2	2504.62	1441.67	444266	7274.19	2110.74	1629.14	0	0	1484.36	1381.49	1166.86	510821
331	331	34.3198	15	Fructose	97.56	496	LKDRXBCSQODPBY-VRPWFDPXSA-N	C22H55NO6Si5	Sorbose (1MEOX) (5TMS) BP	97.44	1408	LKDRXBCSQODPBY-IANNHFEVSA-N	C22H55NO6Si5	Fructose (1MEOX) (5TMS) BP	97.25	495	LKDRXBCSQODPBY-VRPWFDPXSA-N	C22H55NO6Si5	385363	2611872	7146106	357779	400312	347178	785146	1970462	7445853	439951	530302	5722136
99	99	16.4674	15	2-Hydroxyisobutyric acid	97.49	14273	BWLBGMIXKSTLSX-UHFFFAOYSA-N	C4H8O3	3-Hydroxyisovaleric acid	97.32	13852	AXFYFNCPONWUHW-UHFFFAOYSA-N	C5H10O3	TERT-BUTOXYTRIMETHYLSILANE	97.04	2857	PGZGBYCKAOEPQZ-UHFFFAOYSA-N	C7H18OSi	105893	105785	505186	34272	46512	49884	90318.1	93408.3	78093.4	56882.1	15335.5	170438
32	32	10.0135	15	ETHYL CAPRYLATE	97.45	6475	YYZUSRORWSJGET-UHFFFAOYSA-N	C10H20O2	OCTYL ACETATE	97.26	6459	YLYBTZIQSIBWLI-UHFFFAOYSA-N	C10H20O2	9-METHYL-4-OXO-4H-PYRIDO(1,2-A)PYRIMIDINE-3-ACETIC ACID ETHYL ESTER	96.46	5619	INWGIESOXMAPPF-UHFFFAOYSA-N	C13H14N2O3	33941.6	35718	435253	26346.5	26585.4	17175	25474.8	28494.7	45807.1	20421	42641.9	268492
115	115	18.1041	15	dihydrosphingosine	97.45	14750	OTKJDMGTUTTYMP-UHFFFAOYSA-N	C18H39NO2	1,3-DI-O-TRIMETHYLSILYL TETRADECASPHINGANINE	97.29	4074	JDPBVDIIFKBKPO-VQTJNVASSA-N	C20H47NO2Si2	dihydrosphingosine	97.1	14749	OTKJDMGTUTTYMP-UHFFFAOYSA-N	C18H39NO2	125641	54649	1165076	770086	569104	674858	605877	32403	66353.9	673291	858451	780105
303	303	32.9362	15	2-TRIMETHYLSILOXY-1,2,3-PROPANETRICARBOXYLIC ACID TRIS ESTER	97.45	8605	VFGAVMGYDWDESE-UHFFFAOYSA-N	C18H40O7Si4	Citric acid	95.89	13568	KRKNYBCHXYNGOX-UHFFFAOYSA-N	C6H8O7	Citric acid (4TMS)	95.52	345	KRKNYBCHXYNGOX-UHFFFAOYSA-N	C18H40O7Si4	767508	551693	16054204	522312	886481	673059	22032	9520.52	24042.8	818409	1572637	21527799
409	409	38.2709	15	METHYL STEARATE	97.45	8266	HPEUJPJOZXNMSJ-UHFFFAOYSA-N	C19H38O2	Octadecanoic acid methyl ester (FAME MIX)	97.11	1061	HPEUJPJOZXNMSJ-UHFFFAOYSA-N	C19H38O2	octadecanoic acid methyl ester	96.75	15579	HPEUJPJOZXNMSJ-UHFFFAOYSA-N	C19H38O2	174204	169366	467098	184399	58738	76046	40907.9	32306.6	40949.4	219570	239919	664305
164	164	22.4345	15	Alanine	97.43	120		C10H23NO4Si2	N-carbamoylaspartate	86.84	14959	HLKXYZVTANABHZ-UHFFFAOYSA-N	C5H8N2O5	N-Carbamoyl-L-Aspartic acid	86.6	13387	HLKXYZVTANABHZ-REOHCLBHSA-N	C5H8N2O5	172505	170678	296180	78501	269394	160487	111339	173828	111883	294561	52148	2944375
42	42	11.7307	15	(-)-Shikimic acid	97.42	14195	JXOHGGNKMLTUBP-HSUXUTPPSA-N	C7H10O5	shikimic acid	97.12	15127	JXOHGGNKMLTUBP-UHFFFAOYSA-N	C7H10O5	(-)-Shikimic acid	97.04	14255	JXOHGGNKMLTUBP-HSUXUTPPSA-N	C7H10O5	99227	124518	543986	24115.8	20035.9	20967.8	62793.3	86478	169879	27043.2	11178.9	34316.8
17	17	8.9017	15	PENTADECANE	97.41	9336	YCOZIPAWZNQLMR-UHFFFAOYSA-N	C15H32	TRIDECANE	97.32	6964	IIYFAKIEWZDVMP-UHFFFAOYSA-N	C13H28	TETRADECANE	97.26	8045	BGHCVCJVXZWKCC-UHFFFAOYSA-N	C14H30	857.968	1231.36	124908	1072.59	729.012	1527.14	5982.74	13629	3877.1	2413.22	2032.1	226483
595	595	53.6385	15	METHYL PHENIDATE	97.4	4536	DUGOZIWVEXMGBE-UHFFFAOYSA-N	C14H19NO2	1-BENZYL-2,2,5,5-TETRAMETHYL-2,5-DISILAPYRROLIDINE	93.95	6076	ZWHJOKVPBMQCSF-UHFFFAOYSA-N	C13H23NSi2	N-2,4-DINITROPHENYLPIPERIDINE	89.61	4780	MPGYUYKSTWTQFS-UHFFFAOYSA-N	C11H13N3O4	12697.1	13229.5	91653	8992.87	10030.8	10945.8	10527.8	10740.2	15077.3	12807.1	12520	85604
156	156	21.5853	15	L-Serine	97.34	13323	MTCFGRXMJLQNBG-REOHCLBHSA-N	C3H7NO3	TRIMETHYLSILYLSERINE	96.87	5862	MBEDINMZZORSJN-UHFFFAOYSA-N	C12H31NO3Si3	Serine (3TMS)	92.27	1343	MTCFGRXMJLQNBG-REOHCLBHSA-N	C12H31NO3Si3	2225472	1359984	3005403	1508150	2193585	1607264	1302074	400502	1252103	1539142	897019	25123611
185	185	24.1042	15	Ornithine-1,5-lactam	97.32	1093	YCCMTCQQDULIFE-UHFFFAOYSA-N	C11H26N2OSi2	O-succinylhomoserine	83.99	15216	GNISQJGXJIDKDJ-YFKPBYRVSA-N	C8H13NO6	O-Succinyl-L-Homoserine	83.56	14151	GNISQJGXJIDKDJ-YFKPBYRVSA-N	C8H13NO6	233548	210268	13166054	97065	165006	24339	20733	41235	361994	11175.6	210.369	10952491
243	243	27.8595	15	DIPHENYLAMINE	97.32	11341	DMBHHRLKUKUOEG-UHFFFAOYSA-N	C12H11N	4-AMINODIPHENYL	96.92	3060	DMVOXQPQNTYEKQ-UHFFFAOYSA-N	C12H11N	DIPHENYLAMINE	96.69	10783	DMBHHRLKUKUOEG-UHFFFAOYSA-N	C12H11N	29286	15251.7	1134822	46171	33500	42504	44266	32327.7	25215.1	29415	51833	1238670
62	62	14.2731	15	ACRYLIC ACID 2-HYDROXYETHYL ESTER	97.3	8490	OMIGHNLMNHATMP-UHFFFAOYSA-N	C5H8O3	GAMMA-BUTYROLACTONE	96.42	6219	YEJRWHAVMIAJKC-UHFFFAOYSA-N	C4H6O2	GAMMA-BUTYROLACTONE	95.45	9819	YEJRWHAVMIAJKC-UHFFFAOYSA-N	C4H6O2	30444.7	12705.8	1255328	2995882	65841	259448	92675	66118.7	8643.9	108966	226433	3905082
121	121	18.4122	15	1,1,1,3,3,3-HEXAMETHYL-2-PHENYLDISILAZANE	97.3	2886	UUBHRQZKROMHOC-UHFFFAOYSA-N	C12H23NSi2	Phenol, 2-amino- (3TMS)	96.18	1133	CDAWCLOXVUBKRW-UHFFFAOYSA-N	C15H31NOSi3	2-aminophenol	95.89	14612	CDAWCLOXVUBKRW-UHFFFAOYSA-N	C6H7NO	61746.3	61704.9	1034447	22177.2	30358.2	32591.3	37728.3	38246.1	65725.1	60545.3	52631	1137078
174	174	23.1789	15	4,4'-BIPYRIDINE	97.26	3467	MWVTWFVJZLCBMC-UHFFFAOYSA-N	C10H8N2	L-Glutamine	94.1	13607	ZDXPYRJPNDTMRX-VKHMYHEASA-N	C5H10N2O3	L-Glutamine	94.04	13497	ZDXPYRJPNDTMRX-VKHMYHEASA-N	C5H10N2O3	132964	113326	2220669	154683	176040	187269	185971	127814	61297	210644	224814	2564991
608	608	59.3023	15	ETHYLCYCLOPENTANE	97.26	13080	IFTRQJLVEBNKJK-UHFFFAOYSA-N	C7H14	TRANS-2-HEPTENE	96.19	13112	OTTZHAVKAVGASB-HWKANZROSA-N	C7H14	MALEIMIDE	95.28	11414	PEEHTFAAVSWFBL-UHFFFAOYSA-N	C4H3NO2	3918.53	4054.5	236696	2182.28	2317.86	427.57	1767.84	3570	4172.44	1328.46	3496.78	271151
272	272	30.2814	15	METHYL CYANOFORMATE	97.25	4308	OBWFJXLKRAFEDI-UHFFFAOYSA-N	C3H3NO2	METHYL CYANOFORMATE	97.08	9362	OBWFJXLKRAFEDI-UHFFFAOYSA-N	C3H3NO2	CYCLOPENTANONE	97.06	8112	BGTOWKSIORTVQH-UHFFFAOYSA-N	C5H8O	478771	157596	3955453	68538.6	175949	19630.3	26823.2	108640	450467	3135.64	22226.9	2146081
428	428	38.5656	15	1,2-DIISOPROPYLHYDRAZINE	97.22	1944	QWLQTDXXEZQUBB-UHFFFAOYSA-N	C6H16N2	1-ETHYL-1-ISOBUTYLHYDRAZINE	97.13	1927	SRPRMXWUMUHGED-UHFFFAOYSA-N	C6H16N2	2-SEC-BUTYL-1,1-DIMETHYLHYDRAZINE	97.02	2049	JNQHRUNRCVMHQV-UHFFFAOYSA-N	C6H16N2	850205	555374	9968592	46312	455158	348498	158302	347354	516077	312669	10520	9457680
343	343	35.1263	15	2,6-DI-TERT-BUTYL-4-METHYLPHENOL	97.2	10567	NLZUEZXRPGMBCV-UHFFFAOYSA-N	C15H24O	1-O-(9-OCTADECENYL)GLYCEROL 2,3-DITRIMETHYLSILYL ETHER	96.07	2325	VVGHXQKPBMQJBV-FOCLMDBBSA-N	C27H58O3Si2	ETHOTOIN	94.75	9107	SZQIFWWUIBRPBZ-UHFFFAOYSA-N	C11H12N2O2	32053082	31951075	129538298	33664062	34433861	26438898	37574006	38969182	40327812	38443742	34958956	26495574
496	496	42.2876	15	1,4-BUTANEDIOL	97.2	10788	WERYXYBDKMZEQL-UHFFFAOYSA-N	C4H10O2	PENTANE	97.2	10433	OFBQJSOFQDEBGM-UHFFFAOYSA-N	C5H12	2-METHYL-1-PROPYLAMINE	97.2	1796	KDSNLYIMUZNERS-UHFFFAOYSA-N	C4H11N	440743	487740	5138145	452174	56532	603150	494994	397953	490421	465262	387702	1070879
543	543	47.216	15	2,6-DI-TERT-BUTYL-4-METHYLPHENOL	97.17	10567	NLZUEZXRPGMBCV-UHFFFAOYSA-N	C15H24O	ETHOTOIN	95.54	9107	SZQIFWWUIBRPBZ-UHFFFAOYSA-N	C11H12N2O2	1-PHENYLNAPHTHALENE	95.45	13256	IYDMICQAKLQHLA-UHFFFAOYSA-N	C16H12	19703.7	18677.9	272524	16604.2	18266.3	18182.4	15912.5	15520.8	20656.2	19685.6	18740.2	209075
18	18	9.0893	15	1-(2-(3-CYCLOHEXENYL)ETHYL)SILATRANE	97.16	6285	CTIDMPCTUFVTFC-UHFFFAOYSA-N	C14H25NO3Si	1-OCTYLSILATRANE	97.01	6286	RPEZIKXYNXVEST-UHFFFAOYSA-N	C14H29NO3Si	Cadaverine	96.24	13391	VHRGRCVQAFMJIZ-UHFFFAOYSA-N	C5H14N2	1961454	2015504	15446911	656504	668073	855157	235933	2048197	2817928	891649	417168	4009459
166	166	22.5401	15	GLYCINE ETHYL ESTER HYDROCHLORIDE	97.11	12831	TXTWXQXDMWILOF-UHFFFAOYSA-N	C4H10ClNO2	S-ETHYL THIOACETATE	97.03	10254	APTGPWJUOYMUCE-UHFFFAOYSA-N	C4H8OS	2-(TRIMETHYLSILYLMETHYL)BENZYL METHYL ETHER	96.67	3655	UGIPJBGGQSXMIT-UHFFFAOYSA-N	C12H20OSi	10609	5348.51	15301.6	119354	73100.6	100714	63116.3	9903.98	421.545	146020	66308	185467
582	582	51.0222	15	TERT-BUTYL ACETATE	97.09	6437	WMOVHXAZOJBABW-UHFFFAOYSA-N	C6H12O2	CROTONIC ACID METHYL ESTER	97.08	8572	MCVVUJPXSBQTRZ-ONEGZZNKSA-N	C5H8O2	ACETIC ACID TERT-BUTYL ESTER	97.08	2743	WMOVHXAZOJBABW-UHFFFAOYSA-N	C6H12O2	8533.2	8695.66	75068	7077.57	8289.16	7662.6	7655.49	7630.8	11049.4	9699.68	7909.9	73492
522	522	45.8366	15	1,1-DICHLORO-4-PHENYL-1-BUTENE	97.06	5984	UNJBNXSLPCBXPD-UHFFFAOYSA-N	C10H10Cl2	3-BENZYL-2-HEPTANONE	96.99	3676	DQQOAEDWHZWPBO-UHFFFAOYSA-N	C14H20O	DIPHENYLMETHYL ACETATE	96.97	9639	QBKMWJRMLACRJD-UHFFFAOYSA-N	C15H14O2	81133	82293	621432	54990	73994.5	72295	85115	60972.8	85624.1	69328	78974	545318
501	501	43.072	15	Hexacosane, n-	96.98	699	HMSWAIKSFDFLKN-UHFFFAOYSA-N	C26H54	Nonacosane, n-	96.89	1024	IGGUPRCHHJZPBS-UHFFFAOYSA-N	C29H60	Triacontane, n-	96.81	1501	JXTPJDDICSTXJX-UHFFFAOYSA-N	C30H62	82439.4	147353	728387	109346	141613	162630	113801	37609.1	64906.2	59770.1	137070	781475
310	310	32.8332	15	TRIPELENNAMINE	96.94	4550	UFLGIAIHIAPJJC-UHFFFAOYSA-N	C16H21N3	6,6'-BIQUINOLINE	87.6	6318	CCKFFRXAFQLLDF-UHFFFAOYSA-N	C18H12N2	4-CHLORO-N,N-BIS(TRIMETHYLSILYL)ANILINE	87.09	6129	FTAAFHOZHUFYBM-UHFFFAOYSA-N	C12H22ClNSi2	131620	103318	1212198	117524	145551	93508	88015.1	102973	165780	106174	94546.1	1204096
429	429	38.6465	15	ETHYLENE GLYCOL DIACETATE	96.93	7372	JTXMVXSTHSMVQF-UHFFFAOYSA-N	C6H10O4	ETHYL PYRUVATE	96.93	10110	XXRCUYVCPSWGCC-UHFFFAOYSA-N	C5H8O3	PYRUVIC ACID ETHYL ESTER	96.93	7078	XXRCUYVCPSWGCC-UHFFFAOYSA-N	C5H8O3	784364	10048.2	8384183	11393.4	466339	334578	8057.21	579404	83595	274018	88677	7904119
378	378	36.5795	15	Galactose	96.82	533			glucose-1-phosphate	96.14	15647	HXXFSFRBOHSIMQ-VFUOTHLCSA-N	C6H13O9P	Calystegine B4 (4TMS)	96.01	289	FXFBVZOJVHCEDO-XHQAPYKUSA-N	C19H45NO4Si4	56556	41149	378210	61598	88548	69721	75491.2	60287	40431.1	75265	65217.8	668705
552	552	48.4277	15	TERT-BUTYL ACETATE	96.8	6437	WMOVHXAZOJBABW-UHFFFAOYSA-N	C6H12O2	ACETIC ACID TERT-BUTYL ESTER	96.8	2743	WMOVHXAZOJBABW-UHFFFAOYSA-N	C6H12O2	CROTONIC ACID METHYL ESTER	96.78	8572	MCVVUJPXSBQTRZ-ONEGZZNKSA-N	C5H8O2	21537	20837.6	110693	17189.4	20859.1	19952.8	28855.9	23964.3	34726.8	20524.3	18500.1	74560
605	605	57.6907	15	Tritriacontane, n-	96.8	1514	SUJUOAZFECLBOA-UHFFFAOYSA-N	C33H68	Triacontane, n-	96.78	1501	JXTPJDDICSTXJX-UHFFFAOYSA-N	C30H62	Nonacosane, n-	96.7	1024	IGGUPRCHHJZPBS-UHFFFAOYSA-N	C29H60	29036.2	30124.1	49531	14764.6	20320.7	18366.3	8895.25	16752	33055.7	30269.1	20200.2	49248
348	348	34.847	15	2,6-DI-TERT-BUTYL-4-METHYLPHENOL	96.71	10567	NLZUEZXRPGMBCV-UHFFFAOYSA-N	C15H24O	1-O-(9-OCTADECENYL)GLYCEROL 2,3-DITRIMETHYLSILYL ETHER	96.12	2325	VVGHXQKPBMQJBV-FOCLMDBBSA-N	C27H58O3Si2	1-O-(9-OCTADECENYL)GLYCEROL 2,3-DITRIMETHYLSILYL ETHER	95.52	2326	VVGHXQKPBMQJBV-FOCLMDBBSA-N	C27H58O3Si2	61482330	61559533	82871286	4827034	54536980	63438835	2735987	66047945	60390541	2978404	63495231	118736316
225	225	26.3797	15	Pyrogallol	96.7	13413	WQGWDDDVZFFDIG-UHFFFAOYSA-N	C6H6O3	1,2,4-benzenetriol	95.34	14636	GGNQRNBDZQJCCN-UHFFFAOYSA-N	C6H6O3	Benzene-1,2,4-triol (3TMS)	91.34	210	GGNQRNBDZQJCCN-UHFFFAOYSA-N		12120.5	10201.2	290507	36265	48986.9	23794	23132	31254	20263.8	13360	18459	432840
419	419	38.8449	15	ETHYL PYRUVATE	96.68	10110	XXRCUYVCPSWGCC-UHFFFAOYSA-N	C5H8O3	PYRUVIC ACID ETHYL ESTER	96.68	7078	XXRCUYVCPSWGCC-UHFFFAOYSA-N	C5H8O3	ETHYLENE GLYCOL DIACETATE	96.68	7372	JTXMVXSTHSMVQF-UHFFFAOYSA-N	C6H10O4	21871	61270	1239744	30379.4	156371	254439	5161	85011	23329	44156.4	31749	1912024
305	305	32.2315	15	trans-3-hydroxy-proline	96.67	15288	BJBUEDPLEOHJGE-UHFFFAOYSA-N	C5H9NO3	4-(4-ACETOXYPHENOXY)BENZOIC ACID	96.39	10988	BALYRASTARBISG-UHFFFAOYSA-N	C15H12O5	4-(3-ACETOXYPHENOXY)BENZOIC ACID	95.71	10987	PYJZFSCAKHRLSC-UHFFFAOYSA-N	C15H12O5	10192.8	6908.39	549235	8482.98	17162.5	9584.17	10799.4	12423.8	16617.5	11049.6	7672.26	642580
410	410	38.3323	15	phytosphingosine	96.67	15315	AERBNCYCJBRYDG-KSZLIROESA-N	C18H39NO3	D-erythro-sphingosine	96.5	15249	WWUZIQQURGPMPG-KRWOKUGFSA-N	C18H37NO2	D-erythro-sphingosine	96.47	15250	WWUZIQQURGPMPG-KRWOKUGFSA-N	C18H37NO2	2328379	2639664	17281395	1087877	1679291	1672501	2306106	1852650	2395289	2690727	2542946	21758773
525	525	45.5943	15	METHYL DODECANOATE	96.62	7418	UQDUPQYQJKYHQI-UHFFFAOYSA-N	C13H26O2	ISOPENTYL CAPRYLATE	96.38	6466	XKWSWANXMRXDES-UHFFFAOYSA-N	C13H26O2	PENTYL CAPRYLATE	95.91	6467	GJWGZSBNFSBUPX-UHFFFAOYSA-N	C13H26O2	20834.7	18879.3	235603	80288	51131	37613.3	32304.7	27555.5	32058.4	22785.2	23258.4	342350
283	283	31.286	15	N-alpha-Acetyl-L-Ornithine	96.5	13396	JRLGPAXAGHMNOL-LURJTMIESA-N	C7H14N2O3	N-alpha-Acetyl-L-Lysine	95.9	13366	VEYYWZRYIYDQJM-ZETCQYMHSA-N	C8H16N2O3	N-a-Acetyl-L-Ornithine	95.78	14145	JRLGPAXAGHMNOL-LURJTMIESA-N	C7H14N2O3	28398.1	36548.6	282858	32160.1	86408.8	87153	74099	52958.6	14941.8	115923	302700	743243
372	372	36.3216	15	BETA-OXY-CINNAMIC ACID	96.49	2528	KBQOSPPQSQZAEJ-WYMLVPIESA-N	C15H24O3Si2	METHYL (9Z,11E)-13-BENZOYLOXYOCTADCADIENOATE	85.84	5919	FXZQUTBDAOOHKA-KIMURVHYSA-N	C26H38O4	4,4'-BIS(CHLOROMETHYLPHENYLSILYL)BIPHENYL	82.18	12860	PQLPMUJETIAKPR-UHFFFAOYSA-N	C26H24Cl2Si2	84180	115988	15846359	909063	1375658	1144658	472190	1034769	157369	425258	1347722	12864143
154	154	21.2711	15	ALPHAPRODINE	96.44	4511	UVAZQQHAVMNMHE-UHFFFAOYSA-N	C16H23NO2	Alanylalanine	95.59	13374	DEFJQIDDEAULHB-IMJSIDKUSA-N	C6H12N2O3	(4S,5S)-2-ETHYLIDENE-4,5-BIS(METHOXYMETHYL)-1,3-DIOXOLANE	94.87	3856	XTCIDCFOYMSRFH-YUMQZZPRSA-N	C9H16O4	669183	89273	2364789	748554	331552	471849	612523	239580	653529	715439	344350	3132034
602	602	56.46	12	FURFURAL	96.44	6471	HYBBIBNJHNGZAN-UHFFFAOYSA-N	C5H4O2	1-BUTYL-5-METHYL-2-PYRAZOLINE	96.32	1952	IPKPLDIJSVOODS-UHFFFAOYSA-N	C8H16N2	CYCLOHEPTANE	96.32	13078	DMEGYFMYUHOHGS-UHFFFAOYSA-N	C7H14	4355.89	3456.23	376627	0	909.175	3370.49	0	0	1433.44	1918.76	3414.08	403422
534	534	46.4514	15	HENEICOSANE	96.4	13073	FNAZRRHPUDJQCJ-UHFFFAOYSA-N	C21H44	3-hydroxyflavone	94.21	15146	HVQAJTFOCKOKIN-UHFFFAOYSA-N	C15H10O3	2,3,5,6-BENZO-1,1,4,4-TETRAETHYL-1,4-DISILACYCLOHEXA-2,5-DIENE	93.6	12854	XVDULWVRZSBLGW-UHFFFAOYSA-N	C20H28Si2	10832.7	9053.26	121725	8051.35	9263.43	9349.37	7027.1	7464.75	9528.71	9551.51	9179.68	128569
124	124	19.3135	15	L-(-)-Threonine	96.38	13314	AYFVYJQAPQTCCC-GBXIJSLDSA-N	C4H9NO3	Threonine (2TMS)	95.32	1478	AYFVYJQAPQTCCC-GBXIJSLDSA-N	C10H25NO3Si2	threonine	92.29	14943	AYFVYJQAPQTCCC-UHFFFAOYSA-N	C4H9NO3	2655953	1998905	2615565	1282807	924153	1217270	997490	720624	2164321	1347468	2000772	9432622
445	445	39.9147	15	ETHYLENE GLYCOL DIACETATE	96.38	7372	JTXMVXSTHSMVQF-UHFFFAOYSA-N	C6H10O4	ETHYL PYRUVATE	96.38	10110	XXRCUYVCPSWGCC-UHFFFAOYSA-N	C5H8O3	PYRUVIC ACID ETHYL ESTER	96.38	7078	XXRCUYVCPSWGCC-UHFFFAOYSA-N	C5H8O3	69074	129471	227620	89223	68128	152398	151824	188006	257060	95826	96249.9	661724
553	553	48.2162	15	TERT-BUTYL ACETATE	96.31	7038	WMOVHXAZOJBABW-UHFFFAOYSA-N	C6H12O2	1,1-DIISOPROPYLHYDRAZINE	96.21	1930	CDLZUDXUPFCTRJ-UHFFFAOYSA-N	C6H16N2	TERT-BUTYL ACETATE	96.2	6437	WMOVHXAZOJBABW-UHFFFAOYSA-N	C6H12O2	6087.31	5573.6	121419	6313.91	7564.9	6449.46	6693.99	5465.27	7071.76	7283.8	6513.62	117368
495	495	42.2996	15	3,5,5-TRIMETHYLHEXYL ACETATE	96.3	7312	DGKXDLCVQSQVBC-UHFFFAOYSA-N	C11H22O2	3-BUTEN-1-OL	96.1	11329	ZSPTYLOMNJNZNG-UHFFFAOYSA-N	C4H8O	ISOPENTANE	95.67	11742	QWTDNUCVQCZILF-UHFFFAOYSA-N	C5H12	607304	70445	5805664	5949	82285	933692	702986	544256	784689	610314	535416	4081900
439	439	39.5912	15	2,2-DIMETHYLBUTANE	96.29	13035	HNRMPXKDFBEGFZ-UHFFFAOYSA-N	C6H14	TRIPROPYLAMINE	95.89	3718	YFTHZRPMJXBUME-UHFFFAOYSA-N	C9H21N	OCTADECANE	95.78	4051	RZJRJXONCZWCBN-UHFFFAOYSA-N	C18H38	191025	154902	621122	103865	147027	122340	99937	103355	208038	170091	191383	594816
264	264	29.7227	15	L-Cysteine Sulfinic acid	96.27	13352	ADVPTQAUNPRNPO-REOHCLBHSA-N	C3H7NO4S	L-Cysteine Sulfonic acid	86.81	14062	ADVPTQAUNPRNPO-REOHCLBHSA-N	C3H7NO4S	Cysteinesulfinic acid (3TMS)	86.28	381	ADVPTQAUNPRNPO-REOHCLBHSA-N	C11H31NO2S2Si3	15976.2	10233.7	478373	12560.8	15123.1	10819	13750.8	8630.83	17558.8	11442.2	14517.2	517593
394	394	37.3722	15	1-(2-(3-CYCLOHEXENYL)ETHYL)SILATRANE	96.27	6285	CTIDMPCTUFVTFC-UHFFFAOYSA-N	C14H25NO3Si	1-OCTYLSILATRANE	96.24	6286	RPEZIKXYNXVEST-UHFFFAOYSA-N	C14H29NO3Si	Cadaverine	95.45	13391	VHRGRCVQAFMJIZ-UHFFFAOYSA-N	C5H14N2	96573.5	8246	369513	245384	23412	176338	73023	49180.2	235879	19863	178568	2480801
381	381	36.8742	15	OCTADECANOIC ACID	96.25	2108	DDLPZVTUKLKVQB-UHFFFAOYSA-N	C21H44O2Si	2-METHYLPENTADECANOIC ACID TRIMETHYLSILYLESTER	96.06	2538	VTUHRCMSKKPSFY-UHFFFAOYSA-N	C19H40O2Si	heptadecanoic acid	94.93	14795	KEMQGTRYUADPNZ-UHFFFAOYSA-N	C17H34O2	360596	247973	8389070	4720774	857560	314831	311234	219040	287263	292962	329168	11667294
615	615	63.5658	11	ETHYLCYCLOPENTANE	96.22	13080	IFTRQJLVEBNKJK-UHFFFAOYSA-N	C7H14	TRANS-2-HEPTENE	94.75	13112	OTTZHAVKAVGASB-HWKANZROSA-N	C7H14	1,1,1-TRICHLOROETHANE	94.08	2469	UOCLXMDMGBRAIB-UHFFFAOYSA-N	C2H3Cl3	0	0	130095	529.635	487.094	1464.05	1201.5	1120.92	3266.78	419.744	0	144126
436	436	39.2692	15	Hexacosane, n-	96.21	699	HMSWAIKSFDFLKN-UHFFFAOYSA-N	C26H54	Nonacosane, n-	96.07	1024	IGGUPRCHHJZPBS-UHFFFAOYSA-N	C29H60	Triacontane, n-	96.06	1501	JXTPJDDICSTXJX-UHFFFAOYSA-N	C30H62	107383	115257	305187	75456.5	88700.1	88350.8	78313.5	82955.3	98401	124223	117128	293734
266	266	29.8845	15	ETHYLCYCLOPENTANE	96.19	13080	IFTRQJLVEBNKJK-UHFFFAOYSA-N	C7H14	MALEIMIDE	95.84	11414	PEEHTFAAVSWFBL-UHFFFAOYSA-N	C4H3NO2	METHYLCYCLOHEXANE	95.7	13079	UAEPNZWRGJTJPN-UHFFFAOYSA-N	C7H14	384144	373316	4979229	255924	258270	124546	125452	341483	264260	161872	498450	4898401
265	265	29.8156	15	OCTADECANE	96.16	4051	RZJRJXONCZWCBN-UHFFFAOYSA-N	C18H38	HEPTADECANE	96	8050	NDJKXXJCMXVBJW-UHFFFAOYSA-N	C17H36	TETRACOSANE	95.9	4052	POOSGDOYLQNASK-UHFFFAOYSA-N	C24H50	44089	64603.4	300668	61236.3	32207.6	59149.2	57143	40650.5	48990	59754	46818	235591
300	300	32.2397	15	hypoxanthine	96.16	15006	FDGQSTZJBFJUBT-UHFFFAOYSA-N	C5H4N4O	Hypoxanthine (2TMS)	95.76	784	FDGQSTZJBFJUBT-UHFFFAOYSA-N	C11H20N4OSi2	Hypoxanthine	95.08	14036	FDGQSTZJBFJUBT-UHFFFAOYSA-N	C5H4N4O	64281	33815	922282	42172	65232	64881.7	23500	43088	58926	33357	111421	1165148
390	390	37.3932	15	1-(2-(3-CYCLOHEXENYL)ETHYL)SILATRANE	96.16	6285	CTIDMPCTUFVTFC-UHFFFAOYSA-N	C14H25NO3Si	1-OCTYLSILATRANE	96.15	6286	RPEZIKXYNXVEST-UHFFFAOYSA-N	C14H29NO3Si	4-(3-FLUOROPHENYL)PYRIMIDINE	95.53	5755	WHCSLDOSGQOORQ-UHFFFAOYSA-N	C10H7FN2	138912	62972	179532	12476	18153	25489	29943	22066.5	71607.7	22425	77884	2480801
399	399	37.6257	15	1-(2-(3-CYCLOHEXENYL)ETHYL)SILATRANE	96.05	6285	CTIDMPCTUFVTFC-UHFFFAOYSA-N	C14H25NO3Si	1-OCTYLSILATRANE	96.04	6286	RPEZIKXYNXVEST-UHFFFAOYSA-N	C14H29NO3Si	Tryptamine, 5-hydroxy- (4TMS)	95.14	1522	QZAYGJVTTNCVMB-UHFFFAOYSA-N	C22H44N2OSi4	168489	32850	1750175	16747.1	356719	420404	342175	5282.18	15096.2	423636	323226	1149150
585	585	51.0859	15	beta-mannosylglycerate	96.03	15535	DDXCFDOPXBPUJC-SAYMMRJXSA-N	C9H16O9	Lactobionic acid (TMS) BP	94.64	867	JYTUSYBCFIZPBE-AMTLMPIISA-N	C39H94O12Si9	lactobionic acid	94.58	14998	JYTUSYBCFIZPBE-AMTLMPIISA-N	C12H22O12	81242	79091	838480	74166	92416.2	83373.8	87770	81156.5	110014	99611	86937	1149007
384	384	36.9338	15	alanine-alanine	96	15215	DEFJQIDDEAULHB-UHFFFAOYSA-N	C6H12N2O3	ETHYL PYRUVATE	95.91	10110	XXRCUYVCPSWGCC-UHFFFAOYSA-N	C5H8O3	PYRUVIC ACID ETHYL ESTER	95.91	7078	XXRCUYVCPSWGCC-UHFFFAOYSA-N	C5H8O3	341472	207928	1623653	119856	241441	123797	213574	266180	571832	229468	267664	1090968
248	248	28.2283	15	Ornithine	95.96	1088	AHLPHDHHMVZTML-BYPYZUCNSA-N	C14H36N2O2Si3	2-HYDROXYMETHYLPYRROLIDINE-1-CARBOXYLIC ACID ETHYL ESTER	94.99	12401	VWWDYDCOZHYNJG-UHFFFAOYSA-N	C8H15NO3	2-HYDROXYMETHYLPYRROLIDINE-1-CARBOXYLIC ACID ETHYL ESTER	94.99	12402	VWWDYDCOZHYNJG-UHFFFAOYSA-N	C8H15NO3	185841	157024	589513	122388	225338	79642.9	71381.2	145273	529172	28450.2	30204.3	345405
175	175	23.1789	15	4,4'-BIPYRIDINE	95.92	3467	MWVTWFVJZLCBMC-UHFFFAOYSA-N	C10H8N2	2,2'-BIPYRIDINE	95.12	3466	ROFVEXUMMXZLPA-UHFFFAOYSA-N	C10H8N2	L-Glutamine	93.68	14309	ZDXPYRJPNDTMRX-VKHMYHEASA-N	C5H10N2O3	141069	124995	2304770	158876	180969	73466	187344	135716	87774.5	45582	224695	2573733
162	162	22.3851	15	L-(-)-Threonine	95.84	13315	AYFVYJQAPQTCCC-GBXIJSLDSA-N	C4H9NO3	Threonine (3TMS)	92.38	1479	AYFVYJQAPQTCCC-GBXIJSLDSA-N	C13H33NO3Si3	DL-Allothreonine	88.32	13305	AYFVYJQAPQTCCC-PWNYCUMCSA-N	C4H9NO3	2895719	1399707	3826685	2233016	2840239	2145825	2140346	751167	1267290	2734044	1445656	32687506
371	371	36.3822	15	BETA-OXY-CINNAMIC ACID	95.84	2528	KBQOSPPQSQZAEJ-WYMLVPIESA-N	C15H24O3Si2	METHYL (9Z,11E)-13-BENZOYLOXYOCTADCADIENOATE	90.3	5919	FXZQUTBDAOOHKA-KIMURVHYSA-N	C26H38O4	4,4'-BIS(CHLOROMETHYLPHENYLSILYL)BIPHENYL	83.89	12860	PQLPMUJETIAKPR-UHFFFAOYSA-N	C26H24Cl2Si2	1121940	878988	15846377	641231	1166535	853678	963212	881432	1056457	1014233	1347722	13016765
181	181	23.6107	15	TRANS-DECALIN	95.83	13092	NNBZCPXTIHJBJL-MGCOHNPYSA-N	C10H18	1-PHENYLSULFONYLMETHYL-2,6,6-TRIMETHYLCYCLOHEXENE	95.61	10998	WQRHISGXRFLGKQ-UHFFFAOYSA-N	C16H22O2S	CIS-DECALIN	95.5	13091	NNBZCPXTIHJBJL-UHFFFAOYSA-N	C10H18	8207.03	7704.67	63764	9441.71	9679.03	9574.66	10183.5	8525.08	7344.02	10885.6	11189.6	73701
245	245	28.335	15	L-(-)-Phenylalanine	95.81	13335	COLNVLDHVKWLRT-QMMMGPOBSA-N	C9H11NO2	Phenylalanine (2TMS)	93.35	1139	COLNVLDHVKWLRT-MRVPVSSYSA-N	C15H27NO2Si2	L-Phenylalanine	90.69	14286	COLNVLDHVKWLRT-QMMMGPOBSA-N	C9H11NO2	1957811	1752987	25028226	893197	1909552	1135710	1141647	1914139	1459820	1521632	1944089	29001362
550	550	47.9788	15	ALLYL METHYL DISULFIDE	95.79	2425	XNZOTQPMYMCTBZ-UHFFFAOYSA-N	C4H8S2	SULFOLANE	95.75	11074	HXJUTPCZVOIRIF-UHFFFAOYSA-N	C4H8O2S	HEXYL SALICYLATE	94.87	7017	DUKPKQFHJQGTGU-UHFFFAOYSA-N	C13H18O3	5041.8	6382	60471	6796.89	8735.21	8226.98	8251.31	7757.28	10033.5	7250.13	5802.89	84698
388	388	37.1139	15	1-(2-(3-CYCLOHEXENYL)ETHYL)SILATRANE	95.73	6285	CTIDMPCTUFVTFC-UHFFFAOYSA-N	C14H25NO3Si	1-OCTYLSILATRANE	95.68	6286	RPEZIKXYNXVEST-UHFFFAOYSA-N	C14H29NO3Si	Cadaverine	95	13391	VHRGRCVQAFMJIZ-UHFFFAOYSA-N	C5H14N2	428044	386907	8160889	445329	369342	637608	614964	464870	649711	967861	183671	7924547
213	213	25.7135	15	7-HYDROXY-4-METHYLCOUMARIN	95.64	2623	HSHNITRMYYLLCV-UHFFFAOYSA-N	C10H8O3	7-ACETOXY-6-METHYLCOUMARIN	95.1	2627	AYHSRSLMDCLHKM-UHFFFAOYSA-N	C12H10O4	7-ACETOXY-4-METHYLCOUMARIN	94.93	2624	HXVZGASCDAGAPS-UHFFFAOYSA-N	C12H10O4	1035495	1029699	204624	1100692	1169321	933322	847471	850816	1072625	1069344	667840	13440100
126	126	19.327	15	trans-3-hydroxy-proline	95.62	15287	BJBUEDPLEOHJGE-UHFFFAOYSA-N	C5H9NO3	Isoleucine (2TMS)	95.2	840	AGPKZVBTJJNPAG-UHFFFAOYSA-N	C12H29NO2Si2	L-Isoleucine	94.8	13292	AGPKZVBTJJNPAG-WHFBIAKZSA-N	C6H13NO2	2069972	5900537	15397887	1535982	2896096	1216881	2196072	7342535	5575743	99388	3539408	19224787
189	189	24.5273	15	Carbodiimide (2TMS)	95.58	298	VPKDCDLSJZCGKE-UHFFFAOYSA-N	C7H18N2Si2	L-Homocitrulline	95.02	13846	XIGSAGMEBXLVJJ-YFKPBYRVSA-N	C7H15N3O3	DIMETHYL SUBERATE	93.58	7288	LNLCRJXCNQABMV-UHFFFAOYSA-N	C10H18O4	372582	415798	9120993	153866	458051	245846	273701	329618	589147	241006	21883.4	5616573
613	613	61.2914	15	beta-Galactopyranosyl-1,3-arabinose, D-	95.55	232	ZTTRCZJSZGZSTB-UHFFFAOYSA-N	C33H79NO10Si7	Cellotriose (1MEOX) (11TMS)	94.04	306	RXVWSYJTUUKTEA-UHFFFAOYSA-N	C52H123NO16Si11	Cellobiose, D- (1MEOX) (8TMS) MP	92.76	304	GUBGYTABKSRVRQ-QRZGKKJRSA-N	C37H89NO11Si8	3836.02	4473.29	30765	5329.81	4362.17	4677.88	4499.35	4069.41	5770.89	4721.39	4580.96	37810
23	23	9.387	15	1-(2-(3-CYCLOHEXENYL)ETHYL)SILATRANE	95.45	6285	CTIDMPCTUFVTFC-UHFFFAOYSA-N	C14H25NO3Si	1-OCTYLSILATRANE	95.3	6286	RPEZIKXYNXVEST-UHFFFAOYSA-N	C14H29NO3Si	Cadaverine	94.65	13391	VHRGRCVQAFMJIZ-UHFFFAOYSA-N	C5H14N2	3.18927e-08	16050.4	1297125	448240	270864	431408	147206	6.93252e-09	170080	576299	1041651	11444178
46	46	11.9988	15	Hydroxylamine	95.4	780	AVXURJPOCDRRFD-UHFFFAOYSA-N	C9H27NOSi3	hydroxylamine	87.3	15644	AVXURJPOCDRRFD-UHFFFAOYSA-N	H3NO	Hydroxylamine	86.71	14414	AVXURJPOCDRRFD-UHFFFAOYSA-N	H3NO	2130.86	2581.79	13418.8	44973	2749.86	3832.23	3822.66	1521.54	1669.44	4620.41	4770.36	130243
304	304	32.3539	15	2-TRIMETHYLSILOXY-1,2,3-PROPANETRICARBOXYLIC ACID TRIS	95.4	8605	VFGAVMGYDWDESE-UHFFFAOYSA-N	C18H40O7Si4	Citric acid	93.11	13568	KRKNYBCHXYNGOX-UHFFFAOYSA-N	C6H8O7	Citric acid (4TMS)	91.93	345	KRKNYBCHXYNGOX-UHFFFAOYSA-N	C18H40O7Si4	124674	105037	89815	59.9736	166.868	155.307	218.433	759.443	63578.3	104.043	89.3688	962.201
149	149	21.1787	15	Pelargonic acid	95.39	13403	FBUKVWPVBMHYJY-UHFFFAOYSA-N	C9H18O2	NONANOIC ACID TRIMETHYLSILYL ESTER	93.23	2100	ISTGUORKGWWKMI-UHFFFAOYSA-N	C12H26O2Si	Nonanoic acid (1TMS)	89.04	1030	FBUKVWPVBMHYJY-UHFFFAOYSA-N	C12H26O2Si	333607	131224	3570335	434946	450587	505623	436766	296404	326166	488315	511088	5935222
334	334	34.2468	15	D-(-)-Ribose	95.37	13573	HMFHBZSHGGEWLO-SOOFDHNKSA-N	C5H10O5	D-(-)-Arabinose	94.74	14290	SRBFZHDQGSBBOR-ZRMNMSDTSA-N	C5H10O5	tagatose	94.5	14898	BJHIKXHVCXFQLS-PQLUHFTBSA-N	C6H12O6	470905	360569	7024714	212213	538432	192878	687218	264590	752290	196062	528584	5656644
125	125	19.2982	15	allothreonine	95.36	14572	AYFVYJQAPQTCCC-HRFVKAFMSA-N	C4H9NO3	Threonine, allo- (2TMS)	95.1	1480	AYFVYJQAPQTCCC-UHFFFAOYSA-N	C10H25NO3Si2	L-(-)-Threonine	95.07	13314	AYFVYJQAPQTCCC-GBXIJSLDSA-N	C4H9NO3	279008	211908	3301865	1213656	879294	1266676	1067571	563579	128281	1348371	235662	9511176
159	159	21.983	15	1,5-DIHYDROXYANTHRAQUINONE	95.34	12571	JPICKYUTICNNNJ-UHFFFAOYSA-N	C14H8O4	2,3-dihydroxypyridine	90.82	15142	GGOZGYRTNQBSSA-UHFFFAOYSA-N	C5H5NO2	Pyridine, 2,3-dihydroxy- (2TMS)	90.52	1252	GGOZGYRTNQBSSA-UHFFFAOYSA-N	C11H21NO2Si2	4008.88	4029.79	124053	5300.42	5391.19	5016.43	5808.73	4529.87	3133.36	6014.88	5713.18	88458
94	94	16.2214	15	BENZYLHYDRAZINE	95.29	1918	NHOWLEZFTHYCTP-UHFFFAOYSA-N	C7H10N2	2-HYDROXYPROPYL PHENYLACETATE	94.65	11853	DMVWKGDEFQXZJS-UHFFFAOYSA-N	C11H14O3	4-METHYLBENZOIC ACID	94.26	8387	LPNBBFKOUUSUDB-UHFFFAOYSA-N	C8H8O2	136278	168654	629305	27098.9	29296.1	31155.4	26974.1	115963	255153	30940	35764.1	228456
440	440	39.5886	15	TETRACOSANE	95.28	4052	POOSGDOYLQNASK-UHFFFAOYSA-N	C24H50	TRICOSANE	95.09	9262	FIGVVZUWCLSUEI-UHFFFAOYSA-N	C23H48	Tricosane, n-	94.63	1505	FIGVVZUWCLSUEI-UHFFFAOYSA-N	C23H48	221030	191321	639767	168349	174846	180059	120852	122080	232086	192751	181093	606021
537	537	46.6989	15	2,6-DI-TERT-BUTYL-4-METHYLPHENOL	95.28	10567	NLZUEZXRPGMBCV-UHFFFAOYSA-N	C15H24O	1-PHENYLNAPHTHALENE	94.11	13256	IYDMICQAKLQHLA-UHFFFAOYSA-N	C16H12	ETHOTOIN	93.76	9107	SZQIFWWUIBRPBZ-UHFFFAOYSA-N	C11H12N2O2	4064.33	15279.7	201402	12766.2	3670.67	6867.43	7398.87	5588.23	7342.07	4116.08	3786.22	174037
449	449	40.011	15	N-acetyl-tryptophan	95.26	14624	DZTHIGRZJZPRDV-UHFFFAOYSA-N	C13H14N2O3	indole-3-lactate	95.17	15319	XGILAAMKEQUXLS-UHFFFAOYSA-N	C11H11NO3	N-acetyl-tryptophan	95.15	14623	DZTHIGRZJZPRDV-UHFFFAOYSA-N	C13H14N2O3	357123	395318	1052985	239816	348294	423984	1653317	1675167	2021388	270787	433302	2792832
57	57	13.8219	15	PROPANAL ISOPENTYL ISOPROPYL ACETAL	95.25	10377	JWKHUAAWOAFUMW-UHFFFAOYSA-N	C11H24O2	PENTYL ETHER	94.22	10057	AOPDRZXCEAKHHW-UHFFFAOYSA-N	C10H22O	BUTANAL BUTYL ISOAMYL ACETAL	94.18	10356	BSNWVXDNGIOQGW-UHFFFAOYSA-N	C13H28O2	1427.43	859.395	27162.9	325692	98499.2	37092	20633.1	3746.92	531.863	4086.07	5735.09	519346
610	610	60.5702	15	MALEIMIDE	95.25	11414	PEEHTFAAVSWFBL-UHFFFAOYSA-N	C4H3NO2	FURFURAL	95.21	6471	HYBBIBNJHNGZAN-UHFFFAOYSA-N	C5H4O2	CYCLOHEPTANE	95.18	13078	DMEGYFMYUHOHGS-UHFFFAOYSA-N	C7H14	3709.94	3573.47	271798	2301.02	2343.77	2553.66	1856.14	2484.05	4223.03	6618.33	3461.18	298181
433	433	38.5577	15	1-BUTYL-2-ETHYLHYDRAZINE	95.15	1945	ALNDIBLAORBEAX-UHFFFAOYSA-N	C6H16N2	LEVULINIC ACID	94.96	11625	JOOXCMJARBKPKM-UHFFFAOYSA-N	C5H8O3	Sarcosine	94.45	14396	FSYKKLYZXJSNPZ-UHFFFAOYSA-N	C3H7NO2	737597	495167	5462367	75033.1	439438	338008	121480	475938	818373	322312	599385	5145131
172	172	23.0748	15	Aspartic acid	95.05	189	CKLJMWTZIZZHCS-REOHCLBHSA-N	C10H23NO4Si2	N-Carbamoyl-L-Aspartate	93.54	14132	HLKXYZVTANABHZ-UHFFFAOYSA-N	C5H8N2O5	similar to Aspartic acid (2TMS)	93.41	1379			20091.1	14056.1	184421	65687	66938.6	86036	58370.7	29217.7	7966.09	72407	110057	749260
603	603	56.5569	12	Eicosane, n-	95.04	438	CBFCDTFDPHXCNY-UHFFFAOYSA-N	C20H42	Heneicosane, n-	94.83	681	FNAZRRHPUDJQCJ-UHFFFAOYSA-N	C21H44	Tricosane, n-	94.82	1505	FIGVVZUWCLSUEI-UHFFFAOYSA-N	C23H48	11738.2	11507	64959	0	7690.01	9662.35	0	0	10256.1	11603.1	10319.7	51932
360	360	35.5588	15	1,1,1-TRICHLOROETHANE	94.97	2469	UOCLXMDMGBRAIB-UHFFFAOYSA-N	C2H3Cl3	1,1,1-TRICHLOROETHANE	94.48	7262	UOCLXMDMGBRAIB-UHFFFAOYSA-N	C2H3Cl3	ETHYLCYCLOPENTANE	94.32	13080	IFTRQJLVEBNKJK-UHFFFAOYSA-N	C7H14	185889	108646	2805287	189442	165938	153357	151421	122061	17830	163555	183283	2864659
288	288	31.3901	15	2-deoxyerythritol	94.94	15563	ARXKVVRQIIOZGF-UHFFFAOYSA-N	C4H10O3	Diethylenglycol (2TMS)	93.34	408	MTHSVFCYNBDYFN-UHFFFAOYSA-N	C10H26O3Si2	1,1,2,2,3,3-HEXAMETHYLTRISILANE	91.88	12934	JSBOVJABZFDRGV-UHFFFAOYSA-N	C6H20Si3	18698.7	12387.9	401050	48967.8	28601	13200.8	19909.2	12923.5	17592.9	16035	27382.6	408424
356	356	35.1829	15	BARBITAL	94.94	4515	FTOAOBMCPZCFFF-UHFFFAOYSA-N	C8H12N2O3	DIMETHYL AZELATE	92.67	7289	DRUKNYVQGHETPO-UHFFFAOYSA-N	C11H20O4	1,2-DI(BETA-NAPHTHYL)TETRAMETHYLDISILANE	91.55	12676	VFQZUOTUGBMKPL-UHFFFAOYSA-N	C24H26Si2	101332	19270.9	4961425	32959.7	22588.6	18215.7	48446.2	30512	216377	25316	12276.7	740813
542	542	47.1662	15	PERMETHYLATED N-ACETYLGALACTOSAMINYL(BETA1,3)-GALACTOSYL-(ALPHA1,4)-GALACTOSYL-(BETA1,4)-GLUCITOL	94.92	2651	PKYCUEWEXYFXFG-RNGQTKOASA-N	C41H77NO21	PHENINDAMINE	87.37	4163	ISFHAYSTHMVOJR-UHFFFAOYSA-N	C19H19N	2-Aminoadipic acid	74.77	13353	OYIFNHCXNCRBQI-BYPYZUCNSA-N	C6H11NO4	33906	30095	234720	26917.6	33162.4	34686.2	32582	34532.1	41535	36083	35158.1	689041
136	136	19.1862	15	METHYL (2R,3R,4S)-3-2,4-DIMETHYLHEXANOATE	94.87	8424	KOCLWUYPTOWPJL-AVGNSLFASA-N	C15H32O3Si	METHYL 2-HYDROXYDODECANOATE	94.78	7377	NHEBEMJQYBPWNA-UHFFFAOYSA-N	C13H26O3	2-HYDROXYDODECANOIC ACID METHYL ESTER	94.73	10806	NHEBEMJQYBPWNA-UHFFFAOYSA-N	C13H26O3	1607.33	2024.1	171325	29915	15707.9	13330.5	10858.6	9291.21	13802.1	15307.6	20875.5	152154
273	273	30.3121	15	Lysine	94.78	904	KDXKERNSBIXSRK-YFKPBYRVSA-N	C15H38N2O2Si3	Pyroglutamic acid (1TMS)	85.07	1267	ODHCTXKNWHHXJC-UHFFFAOYSA-N	C8H15NO3Si	METHYL CYANOFORMATE	84.11	9362	OBWFJXLKRAFEDI-UHFFFAOYSA-N	C3H3NO2	443703	156619	3945378	53027	166370	20669.7	28049.6	107860	453730	3820.49	20157	2176850
183	183	23.8196	15	Acetamide, 2-phenyl-	94.69	79	LSBDFXRDZJMBSC-UHFFFAOYSA-N	C11H17NOSi	4-METHYL-1-PHENYL-2-PENTANOL	94.62	7761	IUADYGVMSDKSMB-UHFFFAOYSA-N	C12H18O	phenylacetamide	93.74	15386	LSBDFXRDZJMBSC-UHFFFAOYSA-N	C8H9NO	10734.7	9007.31	191669	13046	14821.2	8818.84	8653.38	7902.04	11453.1	8478.37	9310.67	221187
576	576	50.1105	15	N-ETHYLDODECANAMIDE	94.67	5494	FEQGPEABBFYLNO-UHFFFAOYSA-N	C14H29NO	CYCLOPENTANECARBOXYLIC ACID METHYL ESTER	93.83	3619	IIHIJFJSXPDTNO-UHFFFAOYSA-N	C7H12O2	2-HYDROXYETHYL METHACRYLATE	93.57	7389	WOBHKFSMXKNTIM-UHFFFAOYSA-N	C6H10O3	6390.15	6115.31	97146	5322.4	6537.5	5869.23	6091.14	5239.83	7527.48	7171.48	6663.04	97889
77	77	15.1362	15	2,4-DIMETHYLCYCLOPENTANONE (2,5,5-D3)	94.65	10038	UKJQTRVEZWBIRE-UHFFFAOYSA-N	C7H12O	O-PENTYLHYDROXYLAMINE	94.47	5059	VBPVZDFRUFVPDV-UHFFFAOYSA-N	C5H13NO	PYRAZOLE	93.64	1996	WTKZEGDFNFYCGP-UHFFFAOYSA-N	C3H4N2	44116.9	61710.4	339479	186164	131378	194747	508907	203553	77269.9	139549	215848	7727163
405	405	37.4456	15	1,2,2,6,6-PENTAMETHYL-2,6-DISILAPIPERIDINE	94.61	6187	XSFQDEKDQXXGQN-UHFFFAOYSA-N	C8H21NSi2	2-HYDROXY-3-PHENYLPYRADINE	92.81	11559	SYPKOIOSVWYKHO-UHFFFAOYSA-N	C10H8N2O	1-BUTYL-2,2,5,5-TETRAMETHYL-2,5-DISILAPYRROLIDINE	83.16	6249	MFAHYUQAWVRZMH-UHFFFAOYSA-N	C10H25NSi2	1137395	1105630	11608720	850492	748818	801356	749606	689998	813821	829545	943898	8197552
301	301	32.2311	15	hypoxanthine	94.59	15006	FDGQSTZJBFJUBT-UHFFFAOYSA-N	C5H4N4O	Hypoxanthine (2TMS)	93.68	784	FDGQSTZJBFJUBT-UHFFFAOYSA-N	C11H20N4OSi2	Hypoxanthine	92.71	14036	FDGQSTZJBFJUBT-UHFFFAOYSA-N	C5H4N4O	67225	43353.2	945587	48493	94825.3	32615	37655.1	55455.2	64358.2	55877.1	118408	1245228
617	617	65.3678	11	ISOPENTYL PHENYLACETATE	94.52	6485	QWBQBUWZZBUFHN-UHFFFAOYSA-N	C13H18O2	Siloxane	94.24	1353	KPUWHANPEXNPJT-UHFFFAOYSA-N		thymol	93.53	15612	MGSRCZKZVOBKFT-UHFFFAOYSA-N	C10H14O	0	0	13296	4885.39	5728.28	10882.1	6801.79	1211.11	2808	0	2260.96	11031
267	267	29.8193	15	METHYL TETRADECANOATE	94.37	7419	ZAZKJZBWRNNLDS-UHFFFAOYSA-N	C15H30O2	ISOPENTYL DECANOATE	93.78	7416	XDOGFYDZGUDBQY-UHFFFAOYSA-N	C15H30O2	DethioBiotin	92.81	13945	AUTOLBMXDDTRRT-JGVFFNPUSA-N	C10H18N2O3	22659	17104.2	425178	28428.5	33871.6	20063.7	12739	15900.4	40079	33197.3	32506.2	467753
342	342	35.1323	15	Galactose	94.32	524	GZCGUPFRVQAUEE-DPYQTVNSSA-N	C22H55NO6Si5	Galactose (1MEOX) (5TMS) BP	91.68	523	GZCGUPFRVQAUEE-DPYQTVNSSA-N	C22H55NO6Si5	Glucose (1MEOX) (5TMS) MP	91.13	581	WQZGKKKJIJFFOK-GASJEMHNSA-N	C22H55NO6Si5	26651112	20129879	111993798	10800380	26657411	17196021	17219638	43025594	26139898	20493505	33082684	26563218
197	197	24.8842	15	TRICOSANE	94.29	9262	FIGVVZUWCLSUEI-UHFFFAOYSA-N	C23H48	TETRACOSANE	94.08	4052	POOSGDOYLQNASK-UHFFFAOYSA-N	C24H50	PENTADECANE	93.6	9336	YCOZIPAWZNQLMR-UHFFFAOYSA-N	C15H32	23507.3	22965.7	198853	18340.1	16398.5	25612.9	29990.2	25618.8	19641.9	31848.2	31067	204288
241	241	27.6498	15	4-(2-HYDROXY-5-NITROPHENYL)PYRIMIDINE	94.29	5788	BCOZEBFOJIVOOU-UHFFFAOYSA-N	C10H7N3O3	BENZO(B)FLUORENE	93.26	13257	HAPOJKSPCGLOOD-UHFFFAOYSA-N	C17H12	Calystegine B4 (4TMS)	93.16	289	FXFBVZOJVHCEDO-XHQAPYKUSA-N	C19H45NO4Si4	6927.39	4548.06	129215	4221.43	7497.38	5059.13	2853.98	3565.38	4063.48	5718.07	8851.54	158034
167	167	22.7225	15	Indole-3-acetaldehyde acetal	94.27	802	WHOOUMGHGSPMGR-UHFFFAOYSA-N	C19H35NO2Si3	PARA-ISOPROPENYLPHENYLDIMETHYLMETHOXYSILANE	89.99	2866	IPKWQMUUORAUAI-UHFFFAOYSA-N	C12H18OSi	3,5-DI-TERT-BUTYLPHENOL	88.72	6903	ZDWSNKPLZUXBPE-UHFFFAOYSA-N	C14H22O	5969.18	4742.94	435309	8941.87	10655.4	10763.1	10578.6	6200.62	4865.52	10857.8	11375.7	1039469
511	511	44.1684	15	TRIETHYLENE GLYCOL DI-2-ETHYLHEXANOATE	94.26	4709	FRQDZJMEHSJOPU-UHFFFAOYSA-N	C22H42O6	L-Homocitrulline	86.39	13846	XIGSAGMEBXLVJJ-YFKPBYRVSA-N	C7H15N3O3	Carbodiimide (2TMS)	83.81	298	VPKDCDLSJZCGKE-UHFFFAOYSA-N	C7H18N2Si2	88555	80326	1292481	63621	88501	87940	79868	72287	103472	88000	93297	1305057
335	335	34.6923	15	D-(-)-Fructose	94.23	14291	RFSUNEUAIZKAJO-VRPWFDPXSA-N	C6H12O6	L-(-)-Sorbose	94.06	14084	BJHIKXHVCXFQLS-OTWZMJIISA-N	C6H12O6	D-(-)-Fructose	94.06	13999	BJHIKXHVCXFQLS-UYFOZJQFSA-N	C6H12O6	14665203	21612686	48316898	12318588	13153375	58291	93195	20477390	26628120	16447144	4705812	44971034
140	140	19.8965	15	Succinic acid	94.22	13527	KDYFGRWQOYBRFD-UHFFFAOYSA-N	C4H6O4	BUTANEDIOIC ACID BIS(TRIMETHYLSILYL) ESTER	88.12	2602	QUUDZINXVRFXLB-UHFFFAOYSA-N	C10H22O4Si2	BUTANEDIOIC ACID BIS(TRIMETHYLSILYL) ESTER	88.12	3332	QUUDZINXVRFXLB-UHFFFAOYSA-N	C10H22O4Si2	15662	8441.93	184945	42315	46273	35449	34118	18453.3	7519.6	25366.8	19648.8	364367
607	607	59.0881	15	2-BUTOXY-N-(2-(DIMETHYLAMINO)ETHYL)-4-QUINOLINECARBOXAMIDE	94.2	5130	KYNYSWROWCUJRS-UHFFFAOYSA-N	C18H25N3O2	3'-METHOXY-4',5,7-TRIHYDROXYFLAVONOL	93.15	2218	IZQSVPBOUDKVDZ-UHFFFAOYSA-N	C16H12O7	2-BUTOXY-N-(2-(ETHYLAMINO)ETHYL)-4-QUINOLINECARBOXAMIDE	88.18	5089	PSROMGJLHUTGHE-UHFFFAOYSA-N	C18H25N3O2	127273	127586	1576640	136408	107077	115501	121384	126015	171895	124652	125831	1530454
502	502	43.1278	15	BUTYL ACRYLATE	94.09	6458	CQEYYJKEWSMYFG-UHFFFAOYSA-N	C7H12O2	CYANURIC ACID	94.04	6952	ZFSLODLOARCGLH-UHFFFAOYSA-N	C3H3N3O3	PARAMETHADIONE	93.68	9102	VQASKUSHBVDKGU-UHFFFAOYSA-N	C7H11NO3	78525.6	71459.8	232295	71827.1	73174.9	74576.6	64070.4	58386.6	71145.9	77083	75195	199280
212	212	25.6888	15	L-Methionine	93.96	13307	FFEARJCKVFRZRR-BYPYZUCNSA-N	C5H11NO2S	L-Methionine	92.01	14285	FFEARJCKVFRZRR-BYPYZUCNSA-N	C5H11NO2S	Methionine (2TMS)	90.9	970	FFEARJCKVFRZRR-UHFFFAOYSA-N	C11H27NO2SSi2	1366972	1443284	703388	1704861	1359036	1143365	1084063	237411	377231	1267484	1214193	16901125
573	573	49.6057	15	Cellobiose, D-	93.94	304	GUBGYTABKSRVRQ-QRZGKKJRSA-N	C37H89NO11Si8	Maltose (1MEOX) (8TMS) MP	93.26	938	GUBGYTABKSRVRQ-PICCSMPSSA-N	C37H89NO11Si8	Maltose (1MEOX) (8TMS) BP	93.23	937	GUBGYTABKSRVRQ-PICCSMPSSA-N	C37H89NO11Si8	41497	43637	551409	41961.8	66489.2	48902	47992	52346	64165.6	72126.9	54175	733660
113	113	17.7457	15	METHYL (2R,3R,4S)-3-(TERT-BUTYLDIMETHYLSILYLOXY)-2,4-DIMETHYLHEXANOATE	93.92	8424	KOCLWUYPTOWPJL-AVGNSLFASA-N	C15H32O3Si	METHYL 2-HYDROXYDODECANOATE	93.79	7377	NHEBEMJQYBPWNA-UHFFFAOYSA-N	C13H26O3	2-HYDROXYDODECANOIC ACID METHYL ESTER	93.75	10806	NHEBEMJQYBPWNA-UHFFFAOYSA-N	C13H26O3	357.267	3043.16	370619	1144.17	1315.33	600.456	440.282	400.889	654.269	575.798	495.427	170530
510	510	44.1692	15	Carbodiimide	93.92	298	VPKDCDLSJZCGKE-UHFFFAOYSA-N	C7H18N2Si2	DIMETHYL SUBERATE	93.03	7288	LNLCRJXCNQABMV-UHFFFAOYSA-N	C10H18O4	2,5,7-TRIMETHYL-1,2,3,4-TETRAHYDROPYRIMIDO(1,6-A)INDOLE	92.15	5733	DJHRDZZCULOFNW-UHFFFAOYSA-N	C14H18N2	90480.4	82671.2	1298013	64343.2	87527.7	89091.5	80073.1	75059.9	101344	88854.6	93840.1	1363866
363	363	35.5577	15	TRANS-2-HEPTENE	93.91	13112	OTTZHAVKAVGASB-HWKANZROSA-N	C7H14	CIS-2-HEPTENE	92.89	13111	OTTZHAVKAVGASB-HWKANZROSA-N	C7H14	ETHYLCYCLOPENTANE	92.8	13080	IFTRQJLVEBNKJK-UHFFFAOYSA-N	C7H14	150397	142218	2819232	149498	166612	185628	130508	174928	137200	178724	161919	2881032
340	340	34.5748	15	6-deoxy-Mannopyranose	93.84	72			Glucopyranose, D- (5TMS)	91.55	574	WQZGKKKJIJFFOK-GASJEMHNSA-N	C21H52O6Si5	(-)-Shikimic acid	91.22	13364	JXOHGGNKMLTUBP-HSUXUTPPSA-N	C7H10O5	4.03047e-07	42.785	5246569	19063	42749.4	46126.5	18727.8	1429.45	25964.1	26111.7	47303.5	9716775
97	97	16.5752	15	TETRAISOPROPYL-2-TETRAZENE	93.82	1959	ZNDMWJNPHFHXFT-BUHFOSPRSA-N	C12H28N4	9,10-DICYANOANTHRACENE	93.75	6141	BIOPPFDHKHWJIA-UHFFFAOYSA-N	C16H8N2	NAPHTHACENE	93.03	12233	IFLREYGFSNHWGE-UHFFFAOYSA-N	C18H12	6334189	4417210	45070468	5997037	7270829	7205029	8393607	1007180	7022648	8483549	948786	8872762
289	289	31.3965	15	Tryptophan, 5-hydroxy-	93.79	1532	LDCYZAJDBXYCGN-VIFPVBQESA-N	C20H36N2O3Si3	5-Hydroxy-L-tryptophan	93.74	13875	LDCYZAJDBXYCGN-VIFPVBQESA-N	C11H12N2O3	GLUTETHIMIDE	92.73	4529	JMBQKKAJIKAWKF-UHFFFAOYSA-N	C13H15NO2	13070.8	10887.2	225056	11761.6	12823.8	14173.6	13689.1	14205.4	24154.1	16041.5	16820.4	292880
395	395	37.2195	15	1-(2-(3-CYCLOHEXENYL)ETHYL)SILATRANE	93.78	6285	CTIDMPCTUFVTFC-UHFFFAOYSA-N	C14H25NO3Si	1-OCTYLSILATRANE	93.72	6286	RPEZIKXYNXVEST-UHFFFAOYSA-N	C14H29NO3Si	Cadaverine	92.91	13391	VHRGRCVQAFMJIZ-UHFFFAOYSA-N	C5H14N2	664775	786984	8629170	867276	709003	1004785	703727	707338	683964	517913	712055	12006464
281	281	31.1112	15	3,5-DIMETHYL-1-PHENYLPYRAZOLE	93.76	3441	ULPMPUPEFBDQQA-UHFFFAOYSA-N	C11H12N2	2-FLUOROBIPHENYL	85.51	9879	KLECYOQFQXJYBC-UHFFFAOYSA-N	C12H9F	1,2,2,6,6-PENTAMETHYL-2,6-DISILAPIPERIDINE	79.71	6187	XSFQDEKDQXXGQN-UHFFFAOYSA-N	C8H21NSi2	30684.3	18966.2	457580	22280.1	26250.3	27782.8	19641.7	18565	20789.4	32185.9	46045	428905
379	379	36.6795	15	4-(3-(4-(2-TRIMETHYLSILYLOXYETHOXY)PHENOXY)PROPYL)MORPHORINE	93.75	5106	YSCKLAUVHVINBE-UHFFFAOYSA-N	C18H31NO4Si	3,5-dihydroxyphenylglycine	93.03	15300	HOOWCUZPEFNHDT-UHFFFAOYSA-N	C8H9NO4	5-Hydroxyanthranillic acid	90.68	13873	HYNQTSZBTIOFKH-UHFFFAOYSA-N	C7H7NO3	8961.63	5852.64	167987	3777.64	8357.63	7329.15	5824.68	7436.28	9099.93	8988.38	13588	118578
187	187	24.3689	15	Niacinamide	93.73	13406	DFPAKSUCGFBDDF-UHFFFAOYSA-N	C6H6N2O	Tyrosine (2TMS)	92.57	1541	OUYCCCASQSFEME-UHFFFAOYSA-N	C15H27NO3Si2	3-METHYLENE-5-PHENYL-5-TRIMETHYLSILOXY-1-PENTENE	92.53	3783	XTFVPAAHRMECEV-UHFFFAOYSA-N	C15H22OSi	63510	37770.3	917590	75436	70411.3	51365.3	58022.2	51724.8	49912.2	57775.2	68479.8	1130256
320	320	33.5398	15	3-METHYLENE-5-PHENYL-5-TRIMETHYLSILOXY-1-PENTENE	93.73	3783	XTFVPAAHRMECEV-UHFFFAOYSA-N	C15H22OSi	Tyrosine (2TMS)	93.67	1541	OUYCCCASQSFEME-UHFFFAOYSA-N	C15H27NO3Si2	L-(-)-Mandelic acid	93.42	13348	IWYDHOAUDWTVEP-SSDOTTSWSA-N	C8H8O3	66064	159629	86481.3	677.339	535.111	100.625	5600.88	78204.6	212369	94.3528	189.697	31918.6
404	404	37.3164	15	6-deoxy-Mannopyranose	93.7	72			phytosphingosine	93.34	15315	AERBNCYCJBRYDG-KSZLIROESA-N	C18H39NO3	Shikimic acid (4TMS)	93.04	1349	JXOHGGNKMLTUBP-HSUXUTPPSA-N	C19H42O5Si4	6606970	6521091	53517190	5727100	8183155	7441637	8688193	7170806	8588853	9027443	7510057	68321284
455	455	41.9614	15	PICENE	93.7	13278	GBROPGWFBFCKAG-UHFFFAOYSA-N	C22H14	PICENE	93.7	13279	GBROPGWFBFCKAG-UHFFFAOYSA-N	C22H14	4'-TERT-BUTYL-2',6'-DIMETHYL-3',5'-DINITROACETOPHENONE	92.73	11428	WXCMHFPAUCOJIG-UHFFFAOYSA-N	C14H18N2O5	1329105	1112650	11625704	10833	171865	369488	165368	166275	45264	161565	156555	11979068
464	464	40.5011	15	PICENE	93.64	13278	GBROPGWFBFCKAG-UHFFFAOYSA-N	C22H14	PICENE	93.64	13279	GBROPGWFBFCKAG-UHFFFAOYSA-N	C22H14	4'-TERT-BUTYL-2',6'-DIMETHYL-3',5'-DINITROACETOPHENONE	92.72	11428	WXCMHFPAUCOJIG-UHFFFAOYSA-N	C14H18N2O5	15103	479565	897542	98230.1	102936	902655	50957	20885	2524192	2066869	15281	99231.2
396	396	37.1772	15	1-OCTYLSILATRANE	93.6	6286	RPEZIKXYNXVEST-UHFFFAOYSA-N	C14H29NO3Si	1-(2-(3-CYCLOHEXENYL)ETHYL)SILATRANE	93.52	6285	CTIDMPCTUFVTFC-UHFFFAOYSA-N	C14H25NO3Si	Cadaverine	92.85	13391	VHRGRCVQAFMJIZ-UHFFFAOYSA-N	C5H14N2	62750.8	107450	2031135	686367	209671	509528	104148	359069	261157	104755	201929	6683333
473	473	42.2531	15	PICENE	93.59	13278	GBROPGWFBFCKAG-UHFFFAOYSA-N	C22H14	PICENE	93.59	13279	GBROPGWFBFCKAG-UHFFFAOYSA-N	C22H14	4'-TERT-BUTYL-2',6'-DIMETHYL-3',5'-DINITROACETOPHENONE	92.12	11428	WXCMHFPAUCOJIG-UHFFFAOYSA-N	C14H18N2O5	334457	922351	15559910	22426	3494.45	286424	1048271	114904	600077	76231	305762	297079
516	516	45.264	15	ACETIC ACID TERT-BUTYL ESTER	93.59	2743	WMOVHXAZOJBABW-UHFFFAOYSA-N	C6H12O2	TERT-BUTYL ACETATE	93.59	6437	WMOVHXAZOJBABW-UHFFFAOYSA-N	C6H12O2	CROTONIC ACID METHYL ESTER	93.56	8572	MCVVUJPXSBQTRZ-ONEGZZNKSA-N	C5H8O2	10379.7	12441.9	172674	7360.56	9055.59	9404.74	8924.19	8409.95	11686.4	10999.2	9563.47	158299
593	593	53.2487	6	PENTAMETHYLBENZENE	93.59	10778	BEZDDPMMPIDMGJ-UHFFFAOYSA-N	C11H16	1-TERT-BUTYL-4-METHYLBENZENE	93.5	13189	QCWXDVFBZVHKLV-UHFFFAOYSA-N	C11H16	(E)-3-PHENYL-2-PROPANAL	92.96	8582	KJPRLNWUNMBNBZ-QPJJXVBHSA-N	C9H8O	477.593	0	29524	0	0	0	0	0	0	186.476	0	30763
341	341	34.8459	15	Galactose	93.58	524	GZCGUPFRVQAUEE-DPYQTVNSSA-N	C22H55NO6Si5	Glucose (1MEOX) (5TMS) MP	90.66	581	WQZGKKKJIJFFOK-GASJEMHNSA-N	C22H55NO6Si5	talose	89.75	14884	GZCGUPFRVQAUEE-KAZBKCHUSA-N	C6H12O6	55797668	54863931	169890840	23992559	19981267	28442628	31150445	28390300	49961496	15632377	69840049	196432966
584	584	51.0863	15	Cellobiose, D-	93.52	304	GUBGYTABKSRVRQ-QRZGKKJRSA-N	C37H89NO11Si8	Maltose (1MEOX) (8TMS) MP	92.67	938	GUBGYTABKSRVRQ-PICCSMPSSA-N	C37H89NO11Si8	Maltose (1MEOX) (8TMS) BP	92	937	GUBGYTABKSRVRQ-PICCSMPSSA-N	C37H89NO11Si8	81387.5	83581.3	995719	80686.5	119948	91062	109631	110689	136088	121283	104864	1333175
616	616	65.2504	13	MALEIMIDE	93.47	11414	PEEHTFAAVSWFBL-UHFFFAOYSA-N	C4H3NO2	CYCLOHEPTANE	93.4	13078	DMEGYFMYUHOHGS-UHFFFAOYSA-N	C7H14	FURFURAL	93.39	6471	HYBBIBNJHNGZAN-UHFFFAOYSA-N	C5H4O2	919.239	0	124843	850.997	754.904	1183.77	2189.16	2374.46	3839.64	813.282	1741.43	141225
91	91	15.6429	15	ETHYL 4-AMINOBENZOATE	93.45	5121	BLFLLBZGZJTVJG-UHFFFAOYSA-N	C9H11NO2	PHTHALIC ACID DIMETHYL ESTER (D6)	92.05	2761	NIQCNGHVCWTJSM-UHFFFAOYSA-N	C10H10O4	TEREPHTHALIC ACID	89.86	11457	KKEYFWRCBNTPAC-UHFFFAOYSA-N	C8H6O4	151.555	560.097	93.9886	181547	189526	196565	195429	198.593	3.88883e-08	210592	217442	1754734
66	66	14.6682	15	ACRYLIC ACID 2-HYDROXYETHYL ESTER	93.43	8490	OMIGHNLMNHATMP-UHFFFAOYSA-N	C5H8O3	GAMMA-BUTYROLACTONE	92.3	6219	YEJRWHAVMIAJKC-UHFFFAOYSA-N	C4H6O2	GAMMA-BUTYROLACTONE	91.22	9819	YEJRWHAVMIAJKC-UHFFFAOYSA-N	C4H6O2	120189	252910	1633336	5065.79	4933.42	117688	1695181	1320276	47389.6	18583	113668	445027
294	294	31.8908	15	HENEICOSANE	93.36	13073	FNAZRRHPUDJQCJ-UHFFFAOYSA-N	C21H44	3-hydroxyflavone	91.67	15146	HVQAJTFOCKOKIN-UHFFFAOYSA-N	C15H10O3	2,3,5,6-BENZO-1,1,4,4-TETRAETHYL-1,4-DISILACYCLOHEXA-2,5-DIENE	89.08	12854	XVDULWVRZSBLGW-UHFFFAOYSA-N	C20H28Si2	94062.4	61493.9	2470828	423854	643609	596387	514121	81524	216771	99932	146611	2970864
562	562	49.1433	15	PHENELZINE	93.36	5176	RMUCZJUITONUFY-UHFFFAOYSA-N	C8H12N2	BENZYLACETONE	92.24	8305	AKGGYBADQZYZPD-UHFFFAOYSA-N	C10H12O	BENZYL BENZOATE	88.76	2938	SESFRYSPDFLNCH-UHFFFAOYSA-N	C14H12O2	358260	344854	2101833	268389	324203	321337	314253	256259	392400	303560	314147	2426487
290	290	31.6167	15	METHYL 2-HYDROXYDODECANOATE	93.34	7377	NHEBEMJQYBPWNA-UHFFFAOYSA-N	C13H26O3	METHYL (2R,3R,4S)-3-(TERT-BUTYLDIMETHYLSILYLOXY)-2,4-DIMETHYLHEXANOATE	93.3	8424	KOCLWUYPTOWPJL-AVGNSLFASA-N	C15H32O3Si	2-HYDROXYDODECANOIC ACID METHYL ESTER	93.28	10806	NHEBEMJQYBPWNA-UHFFFAOYSA-N	C13H26O3	3049.65	2413.71	189076	1464.67	1227.09	3465.27	2399.45	2044.92	358.112	5558.65	4890.52	206864
222	222	26.0768	15	Phenylalanine	93.3	1138	COLNVLDHVKWLRT-UHFFFAOYSA-N	C12H19NO2Si	SULFOLANE	92.03	11074	HXJUTPCZVOIRIF-UHFFFAOYSA-N	C4H8O2S	HEXYL SALICYLATE	91.3	7017	DUKPKQFHJQGTGU-UHFFFAOYSA-N	C13H18O3	21537	207850	1676503	762436	760659	1085047	48969	530834	47116.4	1111565	1395302	930463
64	64	14.8427	15	1-(2-DIETHYLAMINOETHOXYCARBONYL)-1-PHENYLCYCLOPENTANE	93.28	4173	OFAIGZWCDGNZGT-UHFFFAOYSA-N	C18H27NO2	N-ACETYL-ALANINE METHYLESTER	92.65	1677	FQGVVDYNRHNTCK-SCSAIBSYSA-N	C6H11NO3	isoleucine	92.53	15279	AGPKZVBTJJNPAG-WHFBIAKZSA-N	C6H13NO2	100594	373680	1513550	4722450	4054288	4892198	4338792	1669310	107994	5361577	2149190	13179105
366	366	35.746	15	Mannitol	93.22	946	FBPFZTCFMRRESA-UHFFFAOYSA-N	C24H62O6Si6	Sorbitol (6TMS)	91.2	1405	FBPFZTCFMRRESA-UHFFFAOYSA-N	C24H62O6Si6	Galactose (1MEOX) (5TMS) MP	88.81	524	GZCGUPFRVQAUEE-DPYQTVNSSA-N	C22H55NO6Si5	590470	434013	485736	875279	984180	952602	729962	888766	522854	696924	945380	780773
108	108	17.3484	15	BENZOIC ACID MONO	93.21	4108	VFFKJOXNCSJSAQ-UHFFFAOYSA-N	C10H14O2Si	Benzoic acid, (1TMS)	93.16	213	WPYMKLBDIGXBTP-UHFFFAOYSA-N	C10H14O2Si	Benzoic acid	91.85	13423	WPYMKLBDIGXBTP-UHFFFAOYSA-N	C7H6O2	36667.8	28286	398904	72750	67681	60102	51651	36815	18544.9	55038	57751	576443
139	139	19.5764	15	p-benzoquinone	93.19	14650	AZQWKYJCGOJGHM-UHFFFAOYSA-N	C6H4O2	3-METHOXYPHENYLACETIC ACID	92.15	12188	LEGPZHPSIPPYIO-UHFFFAOYSA-N	C9H10O3	TEREPHTHALIC ACID	90.22	12558	KKEYFWRCBNTPAC-UHFFFAOYSA-N	C8H6O4	13618.9	13173.9	451871	15057.8	17635.3	17474.2	18211.3	12719.2	8461.17	21915	21247.5	561610
16	16	9.4188	15	BICYCLOHEXYL	93.15	13095	WVIIMZNLDWSIRH-UHFFFAOYSA-N	C12H22	11BETA-METHOXY-6,6,8BETA-TRIMETHYL-5ALPHA-TRICYCLO(6.3.0.0(1,5))UNDECAN-2-ONE	93.08	8460	SOKSYFAKJXAODO-MFWTVYFASA-N	C15H24O2	PROPYL BENZOATE	93.06	6454	UDEWPOVQBGFNGE-UHFFFAOYSA-N	C10H12O2	2334169	2660013	1971335	8221.79	87492	1012137	340592	1897222	593505	332414	1592369	382047
118	118	18.0936	15	OCTANOIC ACID	93.13	2099	GRHSLTISTCPPAT-UHFFFAOYSA-N	C11H24O2Si	Octanoic acid	93.11	13402	WWZKQHOCKIZLMA-UHFFFAOYSA-N	C8H16O2	Cholesterol, 20alpha-hydroxy- (2TMS)	93.04	315	MCKLJFJEQRYRQT-UYAFMQFKSA-N	C33H62O2Si2	58182.8	45705	379669	74792	54106	78203	89975	46456	34043	103783	98196	963963
580	580	50.4198	15	beta-Galactopyranosyl-1,3-arabinose, D-	93.13	232	ZTTRCZJSZGZSTB-UHFFFAOYSA-N	C33H79NO10Si7	Cellotriose (1MEOX) (11TMS)	88.04	306	RXVWSYJTUUKTEA-UHFFFAOYSA-N	C52H123NO16Si11	Gentiobiose (1MEOX) (8TMS) BP	87.64	548	AYRXSINWFIIFAE-UHFFFAOYSA-N	C37H89NO11Si8	11500.1	11398.8	115831	10187.7	13027.5	11523.8	12880.6	11680.3	15726	14629.9	13759.4	148901
618	618	66.5571	9	ISOPENTYL PHENYLACETATE	93.08	6485	QWBQBUWZZBUFHN-UHFFFAOYSA-N	C13H18O2	thymol	92.39	15612	MGSRCZKZVOBKFT-UHFFFAOYSA-N	C10H14O	Siloxane	92.37	1353	KPUWHANPEXNPJT-UHFFFAOYSA-N		0	0	20060	3062.94	3775.15	2852.65	5683.08	4487.94	6559.04	0	0	14847
309	309	32.8325	15	Arginine	93	177	ODKSFYDXXFIFQN-BYPYZUCNSA-N	C15H35N3O2Si3	L-Citrulline	91.86	13924	RHGKLRLOHDJJDR-BYPYZUCNSA-N	C6H13N3O3	L-Arginine	89.64	14280	ODKSFYDXXFIFQN-BYPYZUCNSA-N	C6H14N4O2	162266	120137	1565098	168619	175413	111190	91261	124070	185849	131424	122836	1480818
480	480	41.5907	15	PICENE	92.98	13278	GBROPGWFBFCKAG-UHFFFAOYSA-N	C22H14	PICENE	92.98	13279	GBROPGWFBFCKAG-UHFFFAOYSA-N	C22H14	4'-TERT-BUTYL-2',6'-DIMETHYL-3',5'-DINITROACETOPHENONE	92.11	11428	WXCMHFPAUCOJIG-UHFFFAOYSA-N	C14H18N2O5	61652	85103.3	226774	35704.9	268752	37603.2	4502.26	21415.5	16597.9	21608.6	29818.8	5903834
508	508	43.539	15	METHYL HEXADECANOATE	92.95	7421	FLIACVVOZYBSBS-UHFFFAOYSA-N	C17H34O2	4-ETHOXYCARBONYL-6-ETHYL-5-METHYL-2-(PARA-TOLYL)PERHYDROPYRROLO(3,4-C)PYRROLE-1,3-DIONE (3A,4-TRANS-6,6A-CIS)	91.81	11246	HOLUPEUXIPLRIG-YHUYYLMFSA-N	C19H24N2O4	Kojic acid	90.25	13421	BEJNERDRQOWKJM-UHFFFAOYSA-N	C6H6O4	1141.72	268.56	85250	14599.1	1424.27	611.852	1077.11	686.538	850.941	255.293	154.726	308956
571	571	49.605	15	Cellobiitol	92.89	302	VQHSOMBJVWLPSR-WELRSGGNSA-N	C39H96O11Si9	sedoheptulose	92.5	14897	HSNZZMHEPUFJNZ-SHUUEZRQSA-N	C7H14O7	alpha-Lactose	92.18	13534	GUBGYTABKSRVRQ-DPKRMSCYSA-N	C12H22O11	35897.1	37194.7	430785	36103.7	43822	40155.7	40098.7	35365.8	49484	47800.1	43157.5	556732
141	141	19.9093	15	1,1,2,3,3-PENTAMETHYL-5-(1-METHYL-2-HYDROXYETHYL)-INDAN	92.85	11177	FADUOCSCUWPALK-UHFFFAOYSA-N	C17H26O	6-METHOXY-3-METHYL-1,2,3,4-TETRAHYDRO-GAMMA-CARBOLINE	92.25	5724	BIBQMGHARPUIPI-UHFFFAOYSA-N	C13H16N2O	9-METHYL-4-OXO-4H-PYRIDO(1,2-A)PYRIMIDINE-3-ACETIC ACID ETHYL ESTER	91.27	5619	INWGIESOXMAPPF-UHFFFAOYSA-N	C13H14N2O3	3414.47	3658.01	208160	8235.25	8428.14	6142.43	6852.69	3948.28	4522.29	4508.21	3920.02	104867
193	193	24.6666	15	Iminodiacetic acid	92.85	793	NBZBKCUXIYYUSX-UHFFFAOYSA-N	C13H31NO4Si3	5-methoxyindole-3-acetic acid	92.49	15461	COCNDHOPIHDTHK-UHFFFAOYSA-N	C11H11NO3	L-Aspartic acid	92.47	13317	CKLJMWTZIZZHCS-REOHCLBHSA-N	C4H7NO4	60364.7	39072.5	696771	186002	59080	60330	44605	54926.8	283822	66705	109241	456585
488	488	40.9654	15	L-Cysteine	92.85	13606	XUJNEKJLAYXESH-REOHCLBHSA-N	C3H7NO2S	L-Cysteine	90.54	13496	XUJNEKJLAYXESH-REOHCLBHSA-N	C3H7NO2S	L-Cysteine	89.68	13378	XUJNEKJLAYXESH-REOHCLBHSA-N	C3H7NO2S	49837.4	38721.3	1070210	36043.7	48914.8	28506	13329	23636.3	61667.5	29774.6	98836.3	1559228
374	374	36.2762	15	Galactose	92.83	533			glucose-1-phosphate	92.41	15647	HXXFSFRBOHSIMQ-VFUOTHLCSA-N	C6H13O9P	Calystegine B2 (4TMS)	91.98	280	FXFBVZOJVHCEDO-IBISWUOJSA-N	C19H45NO4Si4	912890	333858	11601186	503124	646714	601230	114080	498538	747098	458939	1527439	3673163
403	403	37.2363	15	2,5-HEXANEDIONE	92.79	6849	OJVAMHKKJGICOG-UHFFFAOYSA-N	C6H10O2	2,5-HEXANEDIONE	92.58	8106	OJVAMHKKJGICOG-UHFFFAOYSA-N	C6H10O2	3-ETHOXY-3-METHYL-1-BUTENE	92.51	11067	ZZKVKKJYPYTFHL-UHFFFAOYSA-N	C7H14O	87039.6	90230.1	302563	90729.8	120559	10219	99751.2	4347	60513.7	17724	97626.9	1227607
55	55	13.6433	15	ETHOSUXIMIDE	92.76	9112	HAPOVYFOVVWLRS-UHFFFAOYSA-N	C7H11NO2	2,5-DIHYDROXY-1,4-BENZOQUINONE	90.96	12576	QFSYADJLNBHAKO-UHFFFAOYSA-N	C6H4O4	Propargyl-glycine (2TMS)	90.38	1221	XSJLQGMTIHCDSS-UHFFFAOYSA-N	C11H23NO2Si2	313.393	230.733	1124.81	1786.66	3888.25	4189.58	6390.03	38.7161	433.861	5522.16	13369.8	150856
219	219	25.9172	15	3-METHYL-1-PENTANOL	92.73	9875	IWTBVKIGCDZRPL-UHFFFAOYSA-N	C6H14O	3-METHYLPENTANOL	91.68	11058	IWTBVKIGCDZRPL-UHFFFAOYSA-N	C6H14O	N-ETHYLCYCLOHEXYLAMINE	91.61	4961	AGVKXDPPPSLISR-UHFFFAOYSA-N	C8H17N	19557.6	9896.14	150116	52969.3	116534	28575	60026.2	47376.9	16402.2	44217	84041.3	564959
277	277	30.8558	15	N-PROPYLDODECANAMIDE	92.73	5495	AUYWNLPGKFYZFF-UHFFFAOYSA-N	C15H31NO	DIPROPYL SUCCINATE	92.6	4732	SZHZCPHKDJWHNG-UHFFFAOYSA-N	C10H18O4	1-HEXYLAMINE	91.71	1800	BMVXCPBXGZKUPN-UHFFFAOYSA-N	C6H15N	5862.48	3642.55	86100	3885.23	4354.71	4128.31	3302.56	4184.05	8053.12	4169.14	9468.18	102081
152	152	21.1378	15	(E)-2-METHYL-2-BUTENEDIOIC ACID BIS	92.69	8622	SXLJYBIAHQEULW-CMDGGOBGSA-N	C11H22O4Si2	2,4,6-TRI-TERT-BUTYL-1-TRIFLUOROSILYLBENZENE	87.54	3370	ZVGWMROARPHAON-UHFFFAOYSA-N	C18H29F3Si	METHYL 2-HYDROXYTETRADECANOATE	84.06	7378	ATFSJSYRBAGGIS-UHFFFAOYSA-N	C15H30O3	51389.2	16203.9	610927	126140	17333.7	139068	107278	34167.9	15255.5	94703	78886.6	1964703
454	454	41.9947	15	PICENE	92.66	13278	GBROPGWFBFCKAG-UHFFFAOYSA-N	C22H14	PICENE	92.66	13279	GBROPGWFBFCKAG-UHFFFAOYSA-N	C22H14	4'-TERT-BUTYL-2',6'-DIMETHYL-3',5'-DINITROACETOPHENONE	91.55	11428	WXCMHFPAUCOJIG-UHFFFAOYSA-N	C14H18N2O5	344316	568350	18200718	638.176	50714.1	542296	99975	122823	134581	128092	255558	6798107
81	81	14.8221	15	DIMETHYLDI(3-THIENYL)SILANE	92.63	12661	VGHQCYAPAKSXHU-UHFFFAOYSA-N	C10H12S2Si	METHYL 3-PHENYL-2-(3,4-DIMETHOXYPHENYL)PROPIONATE	89.22	6414	PTHKYMVDSUZYTR-UHFFFAOYSA-N	C18H20O4	1-OXO-1H-PYRIMIDO(1,2-A)QUINOLINE-2-ACETICACID ETHYL ESTER	86.07	9056	GKZJDLVDRPMCOY-UHFFFAOYSA-N	C16H14N2O3	58472.7	59752.2	193433	225818	299089	164382	188762	60816	34184.6	145518	60303	469105
375	375	36.2403	15	Calystegine B4	92.63	289	FXFBVZOJVHCEDO-XHQAPYKUSA-N	C19H45NO4Si4	Galactose_1_5TMS	92.56	533			Calystegine B2 (4TMS)	92.54	280	FXFBVZOJVHCEDO-IBISWUOJSA-N	C19H45NO4Si4	943408	598128	12137444	611777	517971	828287	531218	771903	882669	534430	1528112	18980308
110	110	17.2987	15	PHENOBARBITAL	92.61	4540	DDBREPKUVSBGFI-UHFFFAOYSA-N	C12H12N2O3	Tetradecanoic acid, 3-hydroxy- (2TMS)	73.75	1466	ATRNZOYKSNPPBF-UHFFFAOYSA-N	C20H44O3Si2	beta-hydroxymyristic acid	69.74	15175	ATRNZOYKSNPPBF-UHFFFAOYSA-N	C14H28O3	1848.25	1594.96	13807.2	2288.52	2116.83	2310.7	2392.87	1710.81	1016.61	3112.35	3006.16	25495
503	503	43.1578	15	3-PHENYL-2-(TRIMETHYLSILYL)OXYBENZOIC ACIDTRIMETHYLSILYL ESTER	92.59	2550	DUSFUWDBRHTRHV-UHFFFAOYSA-N	C19H26O3Si2	NONADECYLBENZENE	78.88	13228	SHWJJBRTHGGZBE-UHFFFAOYSA-N	C25H44	2-Hydroxyhexadecanoic_acid_1MeO_1TMS	61.72	32			647557	520537	4755373	402037	545872	555005	450921	474849	713792	587191	600600	5324991
365	365	35.7464	15	glucose-1-phosphate	92.51	15647	HXXFSFRBOHSIMQ-VFUOTHLCSA-N	C6H13O9P	Galactose_1_5TMS	92.29	533			Glucopyranose [-H20] (4TMS)	91.86	572	WQZGKKKJIJFFOK-GASJEMHNSA-N	C18H44O6Si4	721472	521093	12310413	963265	481200	575295	516603	996549	803088	423248	1238864	16984516
380	380	36.7537	15	Myristic-acid-amide	92.5	991			Palmitic-acid-amide_1TMS	91.53	1108			Glucose, 2-amino-2-deoxy- (4TMS) MP	90.6	585	MSWZFWKMSRAUBD-GQNBSWLHSA-N	C18H45NO5Si4	66239	47958	859321	130082	92178	50604.6	64788.4	48332	43239.3	53683.7	85350	1627866
253	253	28.8237	15	N-METHYLFLINDERSINE	92.43	5881	RJZFGBNKPOVCHQ-UHFFFAOYSA-N	C15H15NO2	3,4,5-TRIMETHOXYBENZOIC ACID METHYL ESTER	78.17	12390	KACHFMOHOPLTNX-UHFFFAOYSA-N	C11H14O5	(E)-3-CYANOMETHYLENE-1-PARA-TOLYL-2,5-PYRROLIDINEDIONE	74.73	11308	POSKQLATMWPYAJ-UXBLZVDNSA-N	C13H10N2O2	75730	49213	967188	34640.5	30153	55414.4	57844.7	24355	36213	17053	103695	822029
474	474	41.7319	15	PICENE	92.41	13278	GBROPGWFBFCKAG-UHFFFAOYSA-N	C22H14	PICENE	92.41	13279	GBROPGWFBFCKAG-UHFFFAOYSA-N	C22H14	4'-TERT-BUTYL-2',6'-DIMETHYL-3',5'-DINITROACETOPHENONE	91.63	11428	WXCMHFPAUCOJIG-UHFFFAOYSA-N	C14H18N2O5	42893	30654	1901260	65932.9	350075	191541	23885	23512.6	40947.4	23192.8	137385	12088008
564	564	49.1571	15	Cellobiose, D-	92.32	304	GUBGYTABKSRVRQ-QRZGKKJRSA-N	C37H89NO11Si8	Maltose (1MEOX) (8TMS) MP	91.59	938	GUBGYTABKSRVRQ-PICCSMPSSA-N	C37H89NO11Si8	Maltose (1MEOX) (8TMS) BP	91.01	937	GUBGYTABKSRVRQ-PICCSMPSSA-N	C37H89NO11Si8	123656	138082	1116494	160917	192453	131207	99997	155723	273485	192952	142125	1965962
364	364	35.7928	15	Galactose	92.29	533			glucose-1-phosphate	92.19	15647	HXXFSFRBOHSIMQ-VFUOTHLCSA-N	C6H13O9P	Glucopyranose [-H20] (4TMS)	91.48	572	WQZGKKKJIJFFOK-GASJEMHNSA-N	C18H44O6Si4	706292	337525	11869331	621762	1106801	664208	628594	671339	683628	634674	1220355	16385273
349	349	34.817	15	Galactose	91.98	524	GZCGUPFRVQAUEE-DPYQTVNSSA-N	C22H55NO6Si5	Glucose (1MEOX) (5TMS) MP	89.45	581	WQZGKKKJIJFFOK-GASJEMHNSA-N	C22H55NO6Si5	talose	88.83	14884	GZCGUPFRVQAUEE-KAZBKCHUSA-N	C6H12O6	102399318	117599772	261184244	92618409	114835341	73578050	117122382	127359608	99324875	82755121	79018754	425588578
463	463	40.1551	15	PICENE	91.93	13278	GBROPGWFBFCKAG-UHFFFAOYSA-N	C22H14	PICENE	91.93	13279	GBROPGWFBFCKAG-UHFFFAOYSA-N	C22H14	4'-TERT-BUTYL-2',6'-DIMETHYL-3',5'-DINITROACETOPHENONE	91.58	11428	WXCMHFPAUCOJIG-UHFFFAOYSA-N	C14H18N2O5	19267630	27188303	76377847	1167358	2969804	25076240	57691882	65922825	87298350	948071	27845726	85340731
239	239	27.4487	15	CIS-2-HEPTENE	91.92	13111	OTTZHAVKAVGASB-HWKANZROSA-N	C7H14	1-HEPTENE	91.63	13110	ZGEGCLOFRBLKSE-UHFFFAOYSA-N	C7H14	TRANS-2-HEPTENE	89.76	13112	OTTZHAVKAVGASB-HWKANZROSA-N	C7H14	16226.7	12824.5	231838	7192.53	8423.75	9058.17	6929.12	9760.16	10662.5	10739	22017.7	250163
413	413	38.354	15	1,2,3,4,5,6-HEXA-O-MYO-INOSITOL	91.92	5836	FRTKXRNTVMCAKI-HPEVMFQJSA-N	C24H60O6Si6	Inositol, myo- (6TMS)	91.19	824	CDAISMWEOUEBRE-GPIVLXJGSA-N	C24H60O6Si6	Myo-Inositol	90.6	13699	CDAISMWEOUEBRE-GPIVLXJGSA-N	C6H12O6	1550485	1782101	15376562	1322133	1576143	1628826	1877466	1492062	1915402	2326759	1913430	20403927
548	548	47.6934	15	Kestose, 6-	91.9	854	ODEHMIGXGLNAKK-OESPXIITSA-N	C51H120O16Si11	Salicylaldehyde-beta-D-glucopyranoside (1MEOX) (4TMS) BP (Derivate not found)	78.85	1324	BGOFCVIGEYGEOF-UJPOAAIJSA-N	C26H51O7NSi4	Sucrose (8TMS)	76.03	1432	CZMRCDWAGMRECN-UHFFFAOYSA-N	C36H86O11Si8	3615.57	6002.56	361413	5715.09	86697	8345.07	5144.31	4545.44	7687.7	13639.4	7750.15	109977
216	216	25.8667	15	Glutamic acid	91.84	605	WHUUTDBJXJRKMK-VKHMYHEASA-N	C11H25NO4Si2	L-Lysine	80.19	13687	KDXKERNSBIXSRK-YFKPBYRVSA-N	C6H14N2O2	Lysine (3TMS)	77.12	903	KDXKERNSBIXSRK-YFKPBYRVSA-N	C15H38N2O2Si3	155042	19099.9	6692526	199335	87790	108171	91129.8	34843.1	131411	107522	172457	1109350
447	447	39.7114	15	2-ETHYLHEXYL ACETATE	91.84	6456	WOYWLLHHWAMFCB-UHFFFAOYSA-N	C10H20O2	DIMETHYL MALEATE	89.88	11619	LDCRTTXIJACKKU-ARJAWSKDSA-N	C6H8O4	2-METHYL-3-METHOXYPROPYL 2-PROPENOATE	89.87	5879	RCQZQQQKVUVYAW-UHFFFAOYSA-N	C8H14O3	31336.2	30416.2	360791	47916.4	37748.9	20063.2	26092	30811.5	53454.9	39388.9	44870.6	234590
11	11	9.4922	15	PROPYL BENZOATE	91.73	6454	UDEWPOVQBGFNGE-UHFFFAOYSA-N	C10H12O2	BICYCLOHEXYL	91.72	13095	WVIIMZNLDWSIRH-UHFFFAOYSA-N	C12H22	11BETA-METHOXY-6,6,8BETA-TRIMETHYL-5ALPHA-TRICYCLO(6.3.0.0(1,5))UNDECAN-2-ONE	91.58	8460	SOKSYFAKJXAODO-MFWTVYFASA-N	C15H24O2	3465652	3657077	3149480	9413.72	105425	53448	206501	475685	687532	473470	2124069	1254025
344	344	34.7463	15	Galactose	91.71	524	GZCGUPFRVQAUEE-DPYQTVNSSA-N	C22H55NO6Si5	Glucose (1MEOX) (5TMS) MP	87.98	581	WQZGKKKJIJFFOK-GASJEMHNSA-N	C22H55NO6Si5	talose	87.17	14884	GZCGUPFRVQAUEE-KAZBKCHUSA-N	C6H12O6	95810169	52374596	78444948	53666572	52987322	41381382	60724169	80809436	49214107	52726177	71202313	155921678
414	414	38.3342	15	Galactinol	91.58	514	VCWMRQDBPZKXKG-ZNVDUFQESA-N	C39H94O11Si9	sedoheptulose	90.44	14897	HSNZZMHEPUFJNZ-SHUUEZRQSA-N	C7H14O7	similar to Fructose Derivate	88.52	1386	LKDRXBCSQODPBY-VRPWFDPXSA-N	C21H52O6Si5	1390711	3435397	885068	1440917	1794399	1847500	2135649	2339580	561535	2320673	2673222	20386521
129	129	19.1417	15	L-Norleucine	91.56	13330	LRQKBLKVPFOOQJ-YFKPBYRVSA-N	C6H13NO2	L-Norleucine	90.95	13504	LRQKBLKVPFOOQJ-YFKPBYRVSA-N	C6H13NO2	PARAMETHADIONE	90.89	9109	VQASKUSHBVDKGU-UHFFFAOYSA-N	C7H11NO3	1383745	1778870	17904150	3452.89	31968.2	4307	64754.7	1567850	4754154	118178	27488	458462
385	385	36.8742	15	Hexadecanoic acid	91.56	706	IPCSVZSSVZVIGE-UHFFFAOYSA-N	C19H40O2Si	Palmitic acid	87.1	14452	IPCSVZSSVZVIGE-UHFFFAOYSA-N	C16H32O2	TRIMETHYLSILYL PALMITATE	86.32	5449	HKNNSWCACQFVIK-UHFFFAOYSA-N	C19H40O2Si	345890	207539	8345054	3307580	742829	249403	306709	186031	274805	293084	312522	11583329
484	484	40.2622	15	Octadecanoic acid	91.54	1060	QIQXTHQIDYTFRH-UHFFFAOYSA-N	C21H44O2Si	Stearic acid	87.44	13723	QIQXTHQIDYTFRH-UHFFFAOYSA-N	C18H36O2	Stearic acid	87.33	14487	QIQXTHQIDYTFRH-UHFFFAOYSA-N	C18H36O2	268841	512688	8833296	10302938	1539236	303675	1134866	1180968	1934042	835462	578247	23658446
293	293	31.9095	15	HENEICOSANE	91.48	13073	FNAZRRHPUDJQCJ-UHFFFAOYSA-N	C21H44	3-hydroxyflavone	90.39	15146	HVQAJTFOCKOKIN-UHFFFAOYSA-N	C15H10O3	2,3,5,6-BENZO-1,1,4,4-TETRAETHYL-1,4-DISILACYCLOHEXA-2,5-DIENE	87.8	12854	XVDULWVRZSBLGW-UHFFFAOYSA-N	C20H28Si2	83123	62130.7	2483159	352692	609804	524786	447149	262501	175817	86175	142436	2962134
462	462	42.6077	15	PICENE	91.47	13278	GBROPGWFBFCKAG-UHFFFAOYSA-N	C22H14	PICENE	91.47	13279	GBROPGWFBFCKAG-UHFFFAOYSA-N	C22H14	4'-TERT-BUTYL-2',6'-DIMETHYL-3',5'-DINITROACETOPHENONE	91.14	11428	WXCMHFPAUCOJIG-UHFFFAOYSA-N	C14H18N2O5	54857.5	10687.2	38814.8	11921.4	15862	3846.17	69657	63543	101778	28511.6	236433	20971.7
406	406	37.8452	15	OCTYL ACETATE	91.44	6459	YLYBTZIQSIBWLI-UHFFFAOYSA-N	C10H20O2	ETHYL CAPRYLATE	91.41	6475	YYZUSRORWSJGET-UHFFFAOYSA-N	C10H20O2	9-METHYL-4-OXO-4H-PYRIDO(1,2-A)PYRIMIDINE-3-ACETIC ACID ETHYL ESTER	90.93	5619	INWGIESOXMAPPF-UHFFFAOYSA-N	C13H14N2O3	18668	16312.3	193289	50473.5	33284.4	29546.8	40678.7	21825.8	25616	22719.2	32383.4	227521
119	119	18.2524	15	1-OCTYLSILATRANE	91.43	6286	RPEZIKXYNXVEST-UHFFFAOYSA-N	C14H29NO3Si	1-(2-(3-CYCLOHEXENYL)ETHYL)SILATRANE	91.42	6285	CTIDMPCTUFVTFC-UHFFFAOYSA-N	C14H25NO3Si	Cadaverine	91	13391	VHRGRCVQAFMJIZ-UHFFFAOYSA-N	C5H14N2	77731	83496	843930	9856.66	5257.45	2307.21	7972.99	60792.6	269161	4883.55	7337.88	44158
391	391	37.5523	15	1-(2-(3-CYCLOHEXENYL)ETHYL)SILATRANE	91.41	6285	CTIDMPCTUFVTFC-UHFFFAOYSA-N	C14H25NO3Si	1-OCTYLSILATRANE	91.4	6286	RPEZIKXYNXVEST-UHFFFAOYSA-N	C14H29NO3Si	4-(3-FLUOROPHENYL)PYRIMIDINE	91	5755	WHCSLDOSGQOORQ-UHFFFAOYSA-N	C10H7FN2	4828	5918	230345	15802	31350	40691.6	32874	14810	33500.2	38971	12267	812063
472	472	41.3556	15	PICENE	91.27	13278	GBROPGWFBFCKAG-UHFFFAOYSA-N	C22H14	PICENE	91.27	13279	GBROPGWFBFCKAG-UHFFFAOYSA-N	C22H14	4'-TERT-BUTYL-2',6'-DIMETHYL-3',5'-DINITROACETOPHENONE	90.56	11428	WXCMHFPAUCOJIG-UHFFFAOYSA-N	C14H18N2O5	48856.8	5773.27	35150.9	232371	166821	2155.74	16200.3	21415.5	7196.64	15020.3	3041.68	1394074
461	461	42.3891	15	PICENE	91.25	13278	GBROPGWFBFCKAG-UHFFFAOYSA-N	C22H14	PICENE	91.25	13279	GBROPGWFBFCKAG-UHFFFAOYSA-N	C22H14	4'-TERT-BUTYL-2',6'-DIMETHYL-3',5'-DINITROACETOPHENONE	90.72	11428	WXCMHFPAUCOJIG-UHFFFAOYSA-N	C14H18N2O5	330464	46942	5213014	11370.7	6201.21	220557	42142	287140	579180	15525	100294	300035
101	101	16.6441	15	L-Valine	91.05	13291	KZSNJWFQEVHDMF-BYPYZUCNSA-N	C5H11NO2	DL-Norvaline	91.01	13313	KZSNJWFQEVHDMF-UHFFFAOYSA-N	C5H11NO2	TRIMETHADION	90.91	9105	IRYJRGCIQBGHIV-UHFFFAOYSA-N	C6H9NO3	859321	1779237	9220246	2960390	2380070	2169232	2968595	739383	537475	2714512	2036556	14300997
535	535	46.7251	15	Methyl Dopa	90.98	14109	CJCSPKMFHVPWAR-JTQLQIEISA-N	C10H13NO4	5-methoxyindole-3-acetic acid	90.07	15461	COCNDHOPIHDTHK-UHFFFAOYSA-N	C11H11NO3	3-Indoleacetic acid, 5-methoxy- (2TMS)	89.53	52	COCNDHOPIHDTHK-UHFFFAOYSA-N	C17H27NO3Si2	12045.8	10152.3	103874	56568	17269	13806	7661.52	8218.76	8481.5	11961.5	14472	132800
168	168	22.9812	15	1,1-DIETHYL-4,4-DIMETHYL-2-TETRAZENE	90.95	1955	ACWGYOPNCRGEKM-BQYQJAHWSA-N	C6H16N4	TRIMETHADION	90.54	9105	IRYJRGCIQBGHIV-UHFFFAOYSA-N	C6H9NO3	DL-Norvaline	90.39	13313	KZSNJWFQEVHDMF-UHFFFAOYSA-N	C5H11NO2	3845.92	2132.35	78523.1	5897.07	4824.7	6110.03	6256.84	3708.3	1194.56	8114.72	32060.4	143371
345	345	34.8402	15	Galactose	90.95	524	GZCGUPFRVQAUEE-DPYQTVNSSA-N	C22H55NO6Si5	Glucose (1MEOX) (5TMS) MP	87.61	581	WQZGKKKJIJFFOK-GASJEMHNSA-N	C22H55NO6Si5	talose	87.02	14884	GZCGUPFRVQAUEE-KAZBKCHUSA-N	C6H12O6	82662685	71786257	218108858	23971120	20211741	4469134	72404868	94014877	53227376	43303663	70590117	384629862
173	173	23.0726	15	N-Carbamoyl-L-Aspartic acid	90.92	13387	HLKXYZVTANABHZ-REOHCLBHSA-N	C5H8N2O5	N-Carbamoyl-L-Aspartate	90.49	14132	HLKXYZVTANABHZ-UHFFFAOYSA-N	C5H8N2O5	Aspartic acid, N-(aminocarbonyl)- (3TMS)	90.09	196	HLKXYZVTANABHZ-REOHCLBHSA-N	C14H32N2O5Si3	12683.3	11097.2	208138	65145	65393.4	86626.9	56452	29321.8	1082.74	75800.7	112920	715913
521	521	45.3868	15	AMOBARBITAL	90.9	4512	VIROVYVQCGLCII-UHFFFAOYSA-N	C11H18N2O3	PENTOBARBITAL	90.9	4538	WEXRUCMBJFQVBZ-UHFFFAOYSA-N	C11H18N2O3	3,5-BIS(TRIFLUOROMETHYL)BENZYL BROMIDE	90.02	12811	ATLQGZVLWOURFU-UHFFFAOYSA-N	C9H5BrF6	22046.6	32734.1	112837	9267.85	36934	13156.3	9875.77	29413	69038	45373	16021.8	117992
486	486	40.3854	15	8-ETHYL-4,6,6,8-TETRAMETHYL-3,4,6,7-TETRAHYDRO-1H-CYCLOPENTA(G)-2-BENZOPYRAN	90.88	11193	BYAUGQHXQRQQPB-UHFFFAOYSA-N	C18H26O	6-HYDROXY-2,2,4,4-TETRAMETHYL-1,2,3,4-TETRAHYDRO-GAMMA-CARBOLINE	89.99	5745	VIROFEQDUJPDTE-UHFFFAOYSA-N	C15H20N2O	TRIPHENYLENE	89.11	13260	SLGBZMMZGDRARJ-UHFFFAOYSA-N	C18H12	17622	318607	588105	36726.3	18615	502632	931511	927165	1699322	1215137	44425	682920
105	105	16.9718	15	TRIPHENYLMETHANE	90.84	13267	AAAQKTZKLRYKHR-UHFFFAOYSA-N	C19H16	HEXYLCYCLOHEXANE	89.78	13097	QHWAQXOSHHKCFK-UHFFFAOYSA-N	C12H24	CARBAZOLE	89.1	12039	UJOBWOGCFQCDNV-UHFFFAOYSA-N	C12H9N	591.309	737.279	53828.3	256.104	227.144	178.007	517.286	1326.61	89.2798	479.657	19878.7	57524
465	465	41.6982	15	PICENE	90.82	13278	GBROPGWFBFCKAG-UHFFFAOYSA-N	C22H14	PICENE	90.82	13279	GBROPGWFBFCKAG-UHFFFAOYSA-N	C22H14	4'-TERT-BUTYL-2',6'-DIMETHYL-3',5'-DINITROACETOPHENONE	90.61	11428	WXCMHFPAUCOJIG-UHFFFAOYSA-N	C14H18N2O5	64109	85103	2136474	65796.2	236171	118571	15075.6	21415	38160.6	23192.8	36595	12361045
214	214	25.6334	15	2-PHENYLPYRIDINE	90.69	3463	VQGHOUODWALEFC-UHFFFAOYSA-N	C11H9N	Glutamine [-H2O] (2TMS) MP	88.68	613	ZDXPYRJPNDTMRX-UHFFFAOYSA-N	C11H24N2O2Si2	3-PHENYLPYRIDINE	88.19	3464	HJKGBRPNSJADMB-UHFFFAOYSA-N	C11H9N	481021	335762	6258577	522780	425428	443041	469362	303290	267149	472588	26461	3864165
207	207	25.3455	15	Adipic acid	90.67	13296	WNLRTRBMVRJNCN-UHFFFAOYSA-N	C6H10O4	Adipic acid (2TMS)	89.9	110	WNLRTRBMVRJNCN-UHFFFAOYSA-N	C12H26O4Si2	adipic acid	89.23	15089	WNLRTRBMVRJNCN-UHFFFAOYSA-N	C6H10O4	10071.8	5921.91	229596	27280	26590.8	13155.5	13892.8	10668.6	10312.3	2558.96	10470.9	208593
346	346	34.8676	15	Galactose	90.56	524	GZCGUPFRVQAUEE-DPYQTVNSSA-N	C22H55NO6Si5	Galactose (1MEOX) (5TMS) BP	86.56	523	GZCGUPFRVQAUEE-DPYQTVNSSA-N	C22H55NO6Si5	Glucose (1MEOX) (5TMS) MP	86.21	581	WQZGKKKJIJFFOK-GASJEMHNSA-N	C22H55NO6Si5	66517134	56564334	186037249	57968209	2438649	45125358	34726112	70928738	56991758	4002262	72406204	148555454
47	47	12.504	14	DI-N-BUTYLHYDRAZONE ACETONE	90.55	2367	SKQMJBSBCUKOPF-UHFFFAOYSA-N	C11H24N2	beta-Cyano-L-Alanine	90.5	13284	BXRLWGXPSRYJDZ-VKHMYHEASA-N	C4H6N2O2	4-(2,6-DIFLUOROBENZOYL)-3-PHENYL-5-ISOXAZOLONE	90.38	13020	BNKWTLOFWODNEM-UHFFFAOYSA-N	C16H9F2NO3	63.4674	7.28471	948.18	7173.32	8101.98	0	3752.36	30.7951	111.177	6665.2	13216.1	114294
359	359	35.5465	15	1-HEPTENE	90.48	13110	ZGEGCLOFRBLKSE-UHFFFAOYSA-N	C7H14	CIS-2-HEPTENE	90.09	13111	OTTZHAVKAVGASB-HWKANZROSA-N	C7H14	CIS-3-HEPTENE	87.69	13113	WZHKDGJSXCTSCK-FNORWQNLSA-N	C7H14	217664	178546	2783685	171124	178145	175692	160944	198860	140234	182287	57307	2852668
538	538	46.6704	15	Behenic acid	90.43	13907	UKMSUNONTOPOIO-UHFFFAOYSA-N	C22H44O2	Docosanoic acid (1TMS)	90.01	426	UKMSUNONTOPOIO-UHFFFAOYSA-N	C25H52O2Si	behenic acid	89.3	15135	UKMSUNONTOPOIO-UHFFFAOYSA-N	C22H44O2	3139.97	1881.34	18107.6	82696	5924.76	510.049	17233.7	458.275	3357.93	188.927	2139.57	50745.2
555	555	48.4607	15	GLUTETHIMIDE	90.38	4529	JMBQKKAJIKAWKF-UHFFFAOYSA-N	C13H15NO2	1-(TETRAHYDRO-2-FURANYL)-5-FLUOROURACIL	89.71	6798	WFWLQNSHRPWKFK-UHFFFAOYSA-N	C8H9FN2O3	3-(TETRAHYDRO-2-FURANYL)-5-FLUOROURACIL	89.34	6801	MGYWDJWGVICAEL-UHFFFAOYSA-N	C8H9FN2O3	439827	406982	3916611	315165	411296	355338	568073	520830	750697	386998	437151	3977061
509	509	43.6667	15	Eicosanoic acid	90.35	439	VKOBVWXKNCXXDE-UHFFFAOYSA-N	C23H48O2Si	Icosanoic acid	88.49	14037	VKOBVWXKNCXXDE-UHFFFAOYSA-N	C20H40O2	arachidiic acid	86.87	15190	VKOBVWXKNCXXDE-UHFFFAOYSA-N	C20H40O2	3936.27	2442.64	84072	540032	27321	3688.47	2517.32	1959.76	3509.04	3251.15	2391.4	275093
441	441	39.6582	15	Diethanolamine	90.32	14397	ZBCBWPMODOFKDW-UHFFFAOYSA-N	C4H11NO2	Tryptophan (2TMS)	90.31	1528	QIVBCDIJIAJPQS-UHFFFAOYSA-N	C17H28N2O2Si2	5-Hydroxy-L-tryptophan	86.76	13875	LDCYZAJDBXYCGN-VIFPVBQESA-N	C11H12N2O3	128497	80138.5	2397895	40879	118714	85962	99215	128032	164347	117992	263427	2339078
485	485	40.4127	15	8-ETHYL-4,6,6,8-TETRAMETHYL-3,4,6,7-TETRAHYDRO-1H-CYCLOPENTA(G)-2-BENZOPYRAN	90.29	11193	BYAUGQHXQRQQPB-UHFFFAOYSA-N	C18H26O	TRIPHENYLENE	89.37	13260	SLGBZMMZGDRARJ-UHFFFAOYSA-N	C18H12	CHRYSENE	89.31	13259	WDECIBYCCFPHNR-UHFFFAOYSA-N	C18H12	10969	341605	634069	264826	18535.5	21239.3	990355	1051650	1592605	1136452	17263	290121
347	347	34.8268	15	4-ETHOXYCARBONYL-5-METHYL-6-PHENYL-2-(PARA-TOLYL)PERHYDROPYRROLO(3,4-C)PYRROLE-1,3-DIONE (3A,4-TRANS-6,6A-CIS)	90.26	11256	VGSBKCSOMUUVGJ-FUMNGEBKSA-N	C23H24N2O4	TETRAHYDROCORTICOSTERONE	82.31	10771	RHQQHZQUAMFINJ-DTDWNVJFSA-N	C21H34O4	CHLORPROMAZINE	75.32	6985	ZPEIMTDSQAKGNT-UHFFFAOYSA-N	C17H19ClN2S	75800694	3952916	221928223	97219198	79115767	105893372	108688813	7147624	7891962	5864094	76652955	371516946
386	386	36.8769	15	ETHYL 1,1,3,3-TETRAMETHYL-1,2,3,4-TETRAHYDRO-GAMMA-CARBOLINE-5-PROPIONATE	90.18	7814	CVHWFRFKJLLGGG-UHFFFAOYSA-N	C20H28N2O2	TRIMETHYLSILYL HEXADECANOATE	88.62	6400	HKNNSWCACQFVIK-UHFFFAOYSA-N	C19H40O2Si	HEXADECANOIC ACID BUTYL ESTER	88.4	3191	GLYJVQDYLFAUFC-UHFFFAOYSA-N	C20H40O2	312123	209214	8028350	4586045	717999	294826	278390	178643	276563	241180	287489	10846056
425	425	38.8629	15	N-Methylethanolamine	90.17	14138	OPKOKAMJFNKNAS-UHFFFAOYSA-N	C3H9NO	PYRUVIC ACID ETHYL ESTER	88.43	7078	XXRCUYVCPSWGCC-UHFFFAOYSA-N	C5H8O3	ETHYL PYRUVATE	88.43	10110	XXRCUYVCPSWGCC-UHFFFAOYSA-N	C5H8O3	12947	82286	2073176	46461.8	39167.8	79680	40245	86147.4	95205.8	34354	123779	3474156
483	483	40.3764	15	Octadecanoic acid	90.14	1060	QIQXTHQIDYTFRH-UHFFFAOYSA-N	C21H44O2Si	Stearic acid	85.75	13723	QIQXTHQIDYTFRH-UHFFFAOYSA-N	C18H36O2	Stearic acid	85.59	14487	QIQXTHQIDYTFRH-UHFFFAOYSA-N	C18H36O2	205022	143423	8797531	16360153	1286255	295315	125931	200034	470074	363176	193917	23613703
515	515	45.1319	15	4',5,7-TRIACETOXYFLAVONE	90.13	3494	IVXFOQQPPONQTB-UHFFFAOYSA-N	C21H16O8	ESTRONE	88.35	12362	DNXHEGUUPJUMQT-CBZIJGRNSA-N	C18H22O2	3,3',5,5'-TETRAMETHYL-4,4'-DIMETHOXY-1,1'-BIPHENYL	82.64	12435	LZRFEVSDBKMZJX-UHFFFAOYSA-N	C18H22O2	20901.6	20426	199577	24508.5	33704.4	31279.4	30535.9	26631.5	32638	28998.9	21341.5	204692
170	170	23.0876	15	Mannosamine, N-acetyl-	90.1	951	MBLBDJOUHNCFQT-WCTZXXKLSA-N	C20H47NO6Si4	1,1,2,3,3-PENTAMETHYL-5-(1-METHYL-2-HYDROXYETHYL)-INDAN	88.47	11177	FADUOCSCUWPALK-UHFFFAOYSA-N	C17H26O	1,1,2,3,3-PENTAMETHYLINDAN	85.53	10890	ZCMKNGQFIXAHLP-UHFFFAOYSA-N	C14H20	3423.41	5571.58	413275	4540.69	4412.79	3214.43	1981.67	2013.8	1012.34	1169.73	541.712	175841
513	513	44.6743	15	4,4-BIS(PARA-(OXY-PHENYL)-VALERIC ACID	89.91	2579	HPGZDRRKNPSYSR-UHFFFAOYSA-N	C26H42O4Si3	Xylulose-5-phosphate (1MEOX) (5TMS) BP	88.35	1586	FNZLKVNUWIIPSJ-UHFFFAOYSA-N	C21H54NO8PSi5	Ribulose-5-phosphate (1MEOX) (5TMS) MP	85.93	1312	FNZLKVNUWIIPSJ-UHFFFAOYSA-N	C21H54NO8PSi5	26081	21056.8	188168	18059.8	27524.3	19246.3	22767.5	20575	29571	24530.7	27119	220780
587	587	51.5128	15	D-(+)-Maltose	89.88	13650	GUBGYTABKSRVRQ-YJUHSPJMSA-N	C12H22O11	Maltose (1MEOX) (8TMS) BP	89.79	937	GUBGYTABKSRVRQ-PICCSMPSSA-N	C37H89NO11Si8	Maltose (1MEOX) (8TMS) MP	88.81	938	GUBGYTABKSRVRQ-PICCSMPSSA-N	C37H89NO11Si8	17619.6	18503.6	214139	22032.4	24097.4	20529.3	20407	17052.3	28854	27799.7	16371.4	263852
211	211	25.7124	15	7-ACETOXY-6-METHYLCOUMARIN	89.87	2627	AYHSRSLMDCLHKM-UHFFFAOYSA-N	C12H10O4	7-ACETOXY-4-METHYLCOUMARIN	89.81	2624	HXVZGASCDAGAPS-UHFFFAOYSA-N	C12H10O4	7-HYDROXY-4-METHYLCOUMARIN	89.56	2623	HSHNITRMYYLLCV-UHFFFAOYSA-N	C10H8O3	892226	920882	10089740	515687	981269	308830	279413	1079513	863117	908013	653666	13366815
322	322	33.6499	15	6-Hydroxynicotinic acid	89.7	13326	BLHCMGRVFXRYRN-UHFFFAOYSA-N	C6H5NO3	6-Hydroxynicotinic acid	87.54	13884	BLHCMGRVFXRYRN-UHFFFAOYSA-N	C6H5NO3	6-hydroxynicotinic acid	85.28	15103	BLHCMGRVFXRYRN-UHFFFAOYSA-N	C6H5NO3	31698.2	28379.6	600122	15481.7	18315.2	19242.2	22198.2	20528.1	22962	33510.5	38438.9	556191
231	231	26.7522	15	Cysteine	89.69	372	XUJNEKJLAYXESH-UHFFFAOYSA-N	C12H31NO2SSi3	1,4-DIPHENYLPYRAZOLE	89.6	5672	CYKVEARUNZRABH-UHFFFAOYSA-N	C15H12N2	3-(2-AMINOETHYL)-2-METHYL-1-PHENYLINDOLE	82.53	9011	PQXYDILHRHTDJI-UHFFFAOYSA-N	C17H18N2	146192	72392	2377555	102786	93359	81950	50638	58007	108138	89176	98239	3533892
308	308	32.6142	15	4-NITROPYRIDINE-N-OXIDE	89.57	6911	RXKNNAKAVAHBNK-UHFFFAOYSA-N	C5H4N2O3	2,5-DIHYDROXY-1,4-BENZOQUINONE	82.99	12576	QFSYADJLNBHAKO-UHFFFAOYSA-N	C6H4O4	ETHOSUXIMIDE	82.9	9112	HAPOVYFOVVWLRS-UHFFFAOYSA-N	C7H11NO2	27208	27749.8	306976	17880.9	20482.7	22071.8	22118.2	27596.8	43106.1	22549.7	32200	185541
327	327	33.985	15	3-METHYLENE-5-PHENYL-5-1-PENTENE	89.57	3783	XTFVPAAHRMECEV-UHFFFAOYSA-N	C15H22OSi	L-(-)-Mandelic acid	89.22	13348	IWYDHOAUDWTVEP-SSDOTTSWSA-N	C8H8O3	TRIETHYLENE GLYCOL MONOETHYL ETHER	89.16	7395	WFSMVVDJSNMRAR-UHFFFAOYSA-N	C8H18O4	179399	169930	524220	774286	962383	924595	755235	260195	134527	1055520	314547	7664380
54	54	13.5381	15	Oxalic acid	89.5	1097	MUBZPKHOEPUJKR-UHFFFAOYSA-N	C8H18O4Si2	Tartronic acid, 2-(methylaminomethyl)- (1MEOX) (2TMS)	70.49	1444	DNUCTNFNQRJOIX-UHFFFAOYSA-N	C12H28N2O5Si2	1-PHENYL-2-TRIMETHYLSILYLCYCLOPROPANE	68.13	6262	YGQICJZACGXFSO-UHFFFAOYSA-N	C12H18Si	504620	568844	881311	514062	487324	558905	569980	540053	739484	675346	457087	150842
398	398	37.8047	15	PENTADECANE	89.46	9336	YCOZIPAWZNQLMR-UHFFFAOYSA-N	C15H32	OCTADECANE	89.43	4051	RZJRJXONCZWCBN-UHFFFAOYSA-N	C18H38	TETRADECANE	89.03	8045	BGHCVCJVXZWKCC-UHFFFAOYSA-N	C14H30	120624	110223	413618	97106.9	102676	91972.6	84902.4	79734.3	140192	121771	125736	486544
230	230	26.5695	15	2-Phenylpropionic acid	89.42	13293	YPGCWEMNNLXISK-UHFFFAOYSA-N	C9H10O2	METHYL 2-(N-((4S)-4-(1,1-DIMETHYLETHYL)-2-OXAZOLIDINONE-3-CARBAMOYL))AMINOACETATE	83.4	12738	AIBUFYWAAMTDHR-SSDOTTSWSA-N	C11H18N2O5	3-(3-AMINOPROPYL)-1,2-DIMETHYLINDOLE	80.4	5656	HVHXGAXYEYMESX-UHFFFAOYSA-N	C13H18N2	7591.9	4260.77	125977	12521.1	11358.4	15730	12316.1	2149.28	25680.5	22142.1	63800.2	372989
232	232	26.8032	15	(2S)-N-TERT-BUTOXYCARBONYL-2-HYDROXYMETHYLPYRROLIDINE	89.34	6741	BFFLLBPMZCIGRM-QMMMGPOBSA-N	C10H19NO3	ACETIC ACID ETHYL ESTER	85.7	3216	XEKOWRVHYACXOJ-UHFFFAOYSA-N	C4H8O2	4-HYDROXY-2-BUTANONE	84.93	9947	LVSQXDHWDCMMRJ-UHFFFAOYSA-N	C4H8O2	11467.6	5692.64	108667	16979.5	10786	13198.4	12916.2	15228.1	7206.06	14335.4	25525.7	116862
295	295	31.9177	15	HENEICOSANE	89.32	13073	FNAZRRHPUDJQCJ-UHFFFAOYSA-N	C21H44	3-hydroxyflavone	79.06	15146	HVQAJTFOCKOKIN-UHFFFAOYSA-N	C15H10O3	2,3,5,6-BENZO-1,1,4,4-TETRAETHYL-1,4-DISILACYCLOHEXA-2,5-DIENE	76.78	12854	XVDULWVRZSBLGW-UHFFFAOYSA-N	C20H28Si2	70706.9	37791	2773038	474660	826532	820045	703119	412577	262943	135956	86387.1	2075343
358	358	35.1608	15	Pentacosane, n-	89.19	1114	YKNWIILGEFFOPE-UHFFFAOYSA-N	C25H52	Hexacosane, n-	89.08	699	HMSWAIKSFDFLKN-UHFFFAOYSA-N	C26H54	Tricosane, n-	89.07	1505	FIGVVZUWCLSUEI-UHFFFAOYSA-N	C23H48	95705.8	63608	286870	136042	942614	124086	806640	65343	195450	325403	259298	567810
355	355	35.1334	15	4-ETHOXYCARBONYL-5-METHYL-6-PHENYL-2-(PARA-TOLYL)PERHYDROPYRROLO(3,4-C)PYRROLE-1,3-DIONE (3A,4-TRANS-6,6A-CIS)	89.14	11256	VGSBKCSOMUUVGJ-FUMNGEBKSA-N	C23H24N2O4	TETRAHYDROCORTICOSTERONE	79.98	10771	RHQQHZQUAMFINJ-DTDWNVJFSA-N	C21H34O4	CHLORPROMAZINE	77.19	6985	ZPEIMTDSQAKGNT-UHFFFAOYSA-N	C17H19ClN2S	31825147	34925314	117207271	40133667	38340085	37758025	41819768	22188036	36660622	47038098	32755707	18289146
549	549	47.8953	15	1-INDANONE	89.09	1879	QNXSIUBBGPHDDE-UHFFFAOYSA-N	C9H8O	1,3-DI-O-TRIMETHYLSILYL TETRADECASPHINGANINE	82.68	4071	JDPBVDIIFKBKPO-VQTJNVASSA-N	C20H47NO2Si2	1,3-DI-O-TRIMETHYLSILYL DECASPHINGANINE	82.26	4069	VAWUXPDWLWBZIW-JKSUJKDBSA-N	C16H39NO2Si2	1604.17	1070.56	299798	5208.09	8255.45	3288.99	3450.7	2610.08	3985.77	1575.26	661.062	323600
169	169	23.0437	15	Proline	89.07	1195	ONIBWKKTOPOVIA-UHFFFAOYSA-N	C13H25NO6Si2	L-Proline	88.43	13691	ONIBWKKTOPOVIA-BYPYZUCNSA-N	C5H9NO2	L-Proline	88.1	13690	ONIBWKKTOPOVIA-BYPYZUCNSA-N	C5H9NO2	59098	50513.5	628967	78409.3	86202	81400	83519	56729.5	29096	94276	95940	714437
460	460	42.2554	15	PICENE	88.93	13278	GBROPGWFBFCKAG-UHFFFAOYSA-N	C22H14	PICENE	88.93	13279	GBROPGWFBFCKAG-UHFFFAOYSA-N	C22H14	4'-TERT-BUTYL-2',6'-DIMETHYL-3',5'-DINITROACETOPHENONE	87.51	11428	WXCMHFPAUCOJIG-UHFFFAOYSA-N	C14H18N2O5	651083	163609	468635	9691.12	3532.44	61128.7	823931	612024	389046	77019	561840	649953
423	423	39.1115	15	1,1-DIMETHYL-2-PENTYLHYDRAZINE	88.9	2050	YZLOLIUOQJTNRM-UHFFFAOYSA-N	C7H18N2	HEPTYLHYDRAZINE	88.78	1913	AETGYOWKOXPRCB-UHFFFAOYSA-N	C7H18N2	5-FLUOROURACIL	88.54	6795	GHASVSINZRGABV-UHFFFAOYSA-N	C4H3FN2O2	115618	161134	1222713	99620	163863	208570	191272	137288	70229	213425	92785.2	1433467
572	572	49.6083	15	Kestose, 6-	88.89	854	ODEHMIGXGLNAKK-OESPXIITSA-N	C51H120O16Si11	D-(+)-Trehalose	79.55	13581	HDTRYLNUVZCQOY-LIZSDCNHSA-N	C12H22O11	Trehalose, alpha,alpha'-, D- (8TMS)	78.88	1497	HDTRYLNUVZCQOY-UHFFFAOYSA-N	C36H86O11Si8	46012.8	46834	577909	43084	65247	52258.3	50900.2	55675.3	66685	74658	57931.7	769827
116	116	18.0217	15	2-METHYLPENTANE	88.81	13034	AFABGHUZZDYHJO-UHFFFAOYSA-N	C6H14	6-(3-METHYL)BUTOXYTETRAHYDRO-2H-PYRAN	88.26	10858	DHDKLGMTNBVEIS-UHFFFAOYSA-N	C10H20O2	2,3-DIMETHYLBUTANE	87.57	13036	ZFFMLCVRJBZUDZ-UHFFFAOYSA-N	C6H14	19187.2	14330.3	39448.2	7155.56	3481.24	1567.66	329.673	7007.09	9627.57	4683.16	1012.2	72830
526	526	45.6546	15	2-monopalmitin	88.8	15658	BBNYCLAREVXOSG-UHFFFAOYSA-N	C19H38O4	2-Monooleoylglycerol_2TMS	73.78	35			beta-mannosylglycerate	67.97	15536	DDXCFDOPXBPUJC-SAYMMRJXSA-N	C9H16O9	821690	791606	6517765	518618	691431	675242	1158080	954873	1387633	695248	735133	6427477
453	453	40.3266	15	PICENE	88.78	13278	GBROPGWFBFCKAG-UHFFFAOYSA-N	C22H14	PICENE	88.78	13279	GBROPGWFBFCKAG-UHFFFAOYSA-N	C22H14	4'-TERT-BUTYL-2',6'-DIMETHYL-3',5'-DINITROACETOPHENONE	87.69	11428	WXCMHFPAUCOJIG-UHFFFAOYSA-N	C14H18N2O5	75867	2135059	217386	817543	151110	48458	131477	35410	45407	75593	52985	11868682
570	570	49.5597	15	Lignoceric acid	88.68	14068	QZZGJDVWLFXDLK-UHFFFAOYSA-N	C24H48O2	lignoceric acid	87.88	14997	QZZGJDVWLFXDLK-UHFFFAOYSA-N	C24H48O2	Tetracosanoic acid (1TMS)	87.62	1456	QZZGJDVWLFXDLK-UHFFFAOYSA-N	C27H56O2Si	6553.8	1994.98	85125.1	102938	11191.1	5899.31	3375.27	2736.56	5228.5	6804.45	4931.96	46672.3
144	144	20.3099	15	METHYLSUCCINIC ACID BIS	88.65	8646	OAMWTEBQZKRCMA-UHFFFAOYSA-N	C11H24O4Si2	2-METHYL-1-(4'-N,N-DIMETHYLAMINOPHENYL)NAPHTHALENE	83.73	11751	CRFQMFFPQGYKHR-UHFFFAOYSA-N	C19H19N	Methylsuccinic acid	82.76	13411	WXUAQHNMJWJLTG-UHFFFAOYSA-N	C5H8O4	1484.22	646.574	224969	22303.9	18669.7	14625.8	10220	7692.93	5186.1	4679.65	3252.39	550419
21	21	9.2942	15	N-ethylglycine	88.64	14756	YPIGGYHFMKJNKV-UHFFFAOYSA-N	C4H9NO2	4-ISOPROPENYLBICYCLO(3.2.2)NONA-3,6-DIEN-2-ONE	86.9	5935	DWRKJEWDQFGLCV-UHFFFAOYSA-N	C12H14O	PROPANEDIOIC ACID BIS(TRIMETHYLSILYL) ESTER	84.36	2601	ATCKJLDGNXGLAO-UHFFFAOYSA-N	C9H20O4Si2	202102	223353	15829759	165011	232030	172235	3243990	223602	2756535	132063	164331	2522567
157	157	21.4849	15	METHYL (2R,3R,4S)-3-(TERT)-2,4-DIMETHYLHEXANOATE	88.61	8424	KOCLWUYPTOWPJL-AVGNSLFASA-N	C15H32O3Si	METHYL 2-HYDROXYDODECANOATE	88.57	7377	NHEBEMJQYBPWNA-UHFFFAOYSA-N	C13H26O3	2-HYDROXYDODECANOIC ACID METHYL ESTER	88.53	10806	NHEBEMJQYBPWNA-UHFFFAOYSA-N	C13H26O3	5602.32	1730.08	62092.4	10394.2	11553.6	2483.69	1489.91	849.274	2813.24	3972.04	12705.3	91466
524	524	46.1518	15	3-BENZYL-2-HEPTANONE	88.58	3676	DQQOAEDWHZWPBO-UHFFFAOYSA-N	C14H20O	O-BENZYLHYDROXYLAMINE	87.65	5057	XYEOALKITRFCJJ-UHFFFAOYSA-N	C7H9NO	3-PHENYLPROPIONIC ACID	87.65	10300	XMIIGOLPHOKFCH-UHFFFAOYSA-N	C9H10O2	1754768	1098682	7678605	1179831	105001	1366473	53440	2290862	2552131	2195748	1351643	7934819
262	262	29.5033	15	L-Asparagine	88.56	13289	DCXYFEDJOCDNAF-REOHCLBHSA-N	C4H8N2O3	Asparagine (3TMS)	86.98	183	DCXYFEDJOCDNAF-REOHCLBHSA-N	C13H32N2O3Si3	L-Asparagine	83.44	13494	DCXYFEDJOCDNAF-REOHCLBHSA-N	C4H8N2O3	59573.1	60532	1067636	38186.3	64948.2	43433.6	52518.1	59943	94069.8	54777.9	56009.1	946006
278	278	30.9524	15	Arginine	88.55	176	ODKSFYDXXFIFQN-BYPYZUCNSA-N	C12H30N4O2Si2	1-METHOXY-1-TRIMETHYLSILOXY-2-METHYLPROPENE	73.11	7276	JNOGVQJEBGEKMG-UHFFFAOYSA-N	C8H18O2Si	Citrulline (3TMS)	71.91	348	RHGKLRLOHDJJDR-BYPYZUCNSA-N	C15H37N3O3Si3	6043.97	2746.91	52725.5	26061	19110.6	34050.4	14691.9	21388.4	2640.91	29149.5	55696	114819
22	22	9.3574	15	4-ISOPROPENYLBICYCLO(3.2.2)NONA-3,6-DIEN-2-ONE	88.51	5935	DWRKJEWDQFGLCV-UHFFFAOYSA-N	C12H14O	Cadaverine	86.92	13565	VHRGRCVQAFMJIZ-UHFFFAOYSA-N	C5H14N2	1-(2-(3-CYCLOHEXENYL)ETHYL)SILATRANE	86.91	6285	CTIDMPCTUFVTFC-UHFFFAOYSA-N	C14H25NO3Si	82095.3	120840	1456289	112947	129942	135366	44890.2	2.87468e-08	212112	173440	1490990	6020565
178	178	23.3909	15	9,10-DICYANOANTHRACENE	88.44	6141	BIOPPFDHKHWJIA-UHFFFAOYSA-N	C16H8N2	TETRAISOPROPYL-2-TETRAZENE	87.99	1959	ZNDMWJNPHFHXFT-BUHFOSPRSA-N	C12H28N4	NAPHTHACENE	87.77	12233	IFLREYGFSNHWGE-UHFFFAOYSA-N	C18H12	18921	15693.1	182459	23144.3	19190.4	21157.2	20852.3	16761.2	11920.6	24985.7	28268.7	202043
188	188	24.3041	15	1,1,1-TRICHLOROETHANE	88.41	2469	UOCLXMDMGBRAIB-UHFFFAOYSA-N	C2H3Cl3	ETHYLCYCLOPENTANE	88.26	13080	IFTRQJLVEBNKJK-UHFFFAOYSA-N	C7H14	1,1,1-TRICHLOROETHANE	87.81	7262	UOCLXMDMGBRAIB-UHFFFAOYSA-N	C2H3Cl3	28336	20715.2	433228	38273	43143.1	40541.8	40844.8	22797	13363.3	44469.5	56307	352408
276	276	30.7539	15	METHYL 1-BENZYLPYRROLIDINE-3-CARBOXYLATE	88.37	11221	GDWFCUOFVSNTTG-UHFFFAOYSA-N	C13H17NO2	4-BENZYLOXY-3-HYDROXY-2-METHYL-1-BUTENE	82.76	10905	HOEBLAPFNZPWIE-UHFFFAOYSA-N	C12H16O2	2-ETHOXYETHANOL	82.7	7398	ZNQVEEAIQZEUHB-UHFFFAOYSA-N	C4H10O2	23244.4	13468.3	358717	21480.5	32638.7	32434	13081.1	12126.3	16699.2	28990	54807	498885
147	147	20.7218	15	DL-2,3-BIS(TRIMETHYLSILYL)OXY-PROPIONIC ACID TRIMETHYLSILYL ESTER	88.32	2535	VTLZEKUPFUIGJQ-UHFFFAOYSA-N	C12H30O4Si3	Glyceric acid (3TMS)	79.5	633	RBNPOMFGQQGHHO-UWTATZPHSA-N	C12H30O4Si3	L-(+)-Tartarate	72.48	14052	FEWJPZIEWOKRBE-JCYAYHJZSA-N	C4H6O6	2071.35	1600.28	40290.9	6105.37	8831.12	8448.26	8902.71	4648.49	1093.12	6591.98	6461.3	93369
446	446	39.7271	15	Tryptamine, 5-hydroxy-	88.3	1522	QZAYGJVTTNCVMB-UHFFFAOYSA-N	C22H44N2OSi4	Serotonin	87.71	14194	QZAYGJVTTNCVMB-UHFFFAOYSA-N	C10H12N2O	5-Hydoxytryptamine	87.56	14344	QZAYGJVTTNCVMB-UHFFFAOYSA-N	C10H12N2O	31158	30729	374335	36359.4	41789	37403	37401.2	33540.6	45148	38383.8	47952.7	511994
478	478	40.7044	15	PICENE	88.27	13278	GBROPGWFBFCKAG-UHFFFAOYSA-N	C22H14	PICENE	88.27	13279	GBROPGWFBFCKAG-UHFFFAOYSA-N	C22H14	4'-TERT-BUTYL-2',6'-DIMETHYL-3',5'-DINITROACETOPHENONE	87.51	11428	WXCMHFPAUCOJIG-UHFFFAOYSA-N	C14H18N2O5	19979.9	7400.53	116041	115517	80991.4	147559	26481.1	16256	19499	309813	153314	52705.6
195	195	24.6404	15	N-CHLOROMETHYL-2-PYRROLIDONE	88.18	5498	KEBMRNXDMRFGNV-UHFFFAOYSA-N	C5H8ClNO	2-SEC-BUTYLCYCLOHEXANONE	86.84	11839	RQXTZKGDMNIWJF-UHFFFAOYSA-N	C10H18O	2-(1-METHYL-3-BUTENYL)CYCLOHEXANONE	86.71	3740	DRGWHWMMHCDREE-UHFFFAOYSA-N	C11H18O	34865.7	72033	769528	28166.8	44277	43384.9	34324.2	9249.27	11783.3	45185.8	117584	1069682
311	311	32.9358	15	Tetradecanoic acid	88.12	1462	TUNFSRHWOTWDNC-UHFFFAOYSA-N	C17H36O2Si	myristic acid	87.76	15162	TUNFSRHWOTWDNC-UHFFFAOYSA-N	C14H28O2	11-METHYLTRIDECANOIC ACID TRIMETHYLSILYL ESTER	76.64	2150	ISWALEPYECAUOV-UHFFFAOYSA-N	C17H36O2Si	61133.6	21559.2	888870	18785	10557.6	17988.9	16134.1	2153.2	2455.38	21564.2	96131.4	1226724
563	563	49.0111	15	beta-Galactopyranosyl-1,3-arabinose, D-	88	232	ZTTRCZJSZGZSTB-UHFFFAOYSA-N	C33H79NO10Si7	sedoheptulose	87.76	14897	HSNZZMHEPUFJNZ-SHUUEZRQSA-N	C7H14O7	Galactinol (9TMS)	87.71	514	VCWMRQDBPZKXKG-ZNVDUFQESA-N	C39H94O11Si9	297850	440695	2033381	115225	571838	540323	544284	439839	396678	471591	665732	757186
234	234	26.9998	15	METHYL 2-(N-((4S)-4-(1,1-DIMETHYLETHYL)-2-OXAZOLIDINONE-3-CARBAMOYL))AMINOACETATE	87.96	12738	AIBUFYWAAMTDHR-SSDOTTSWSA-N	C11H18N2O5	Indole-3-lactic acid (3TMS)	84.51	817	XGILAAMKEQUXLS-SNVBAGLBSA-N	C20H35NO3Si3	indole-3-lactate	84.47	15319	XGILAAMKEQUXLS-UHFFFAOYSA-N	C11H11NO3	4631.73	3279.95	200041	9765.33	7745.37	12436.6	7206.01	2168.31	20550.8	12644.1	41374.2	119399
373	373	36.3725	15	BETA-OXY-CINNAMIC ACID	87.92	2528	KBQOSPPQSQZAEJ-WYMLVPIESA-N	C15H24O3Si2	METHYL (9Z,11E)-13-BENZOYLOXYOCTADCADIENOATE	82.44	5919	FXZQUTBDAOOHKA-KIMURVHYSA-N	C26H38O4	4,4'-BIS(CHLOROMETHYLPHENYLSILYL)BIPHENYL	76.72	12860	PQLPMUJETIAKPR-UHFFFAOYSA-N	C26H24Cl2Si2	1219074	1087362	16579404	1156760	1487506	1249237	1361042	1123843	124967	1307417	1440945	15029230
475	475	42.2797	15	METHYLHYDRAZONE ACETALDEHYDE	87.85	2061	WIMYYXRANPYBED-HWKANZROSA-N	C3H8N2	ISOBUTYLALDEHYDE	87.85	10411	AMIMRNSIRUDHCM-UHFFFAOYSA-N	C4H8O	TRIMETHLOLETHANE	87.76	10782	QXJQHYBHAIHNGG-UHFFFAOYSA-N	C5H12O3	518947	692008	6340654	271982	282739	675919	561500	682987	480845	662104	707775	2223683
258	258	29.449	15	Sphingosine	87.62	1417	WWUZIQQURGPMPG-KRWOKUGFSA-N	C27H61NO2Si3	Dihydrosphingosine (3TMS) MP	87.36	412	OTKJDMGTUTTYMP-ZWKOTPCHSA-N	C27H63NO2Si3	phytosphingosine	87.3	15315	AERBNCYCJBRYDG-KSZLIROESA-N	C18H39NO3	38443.9	40353	199578	7223.09	62739.3	9861.22	19069.6	22235	24585.6	18430.2	15907.6	226544
401	401	37.3228	15	4-Aminobutyric acid	87.58	13552	BTCSSZJGUNDROE-UHFFFAOYSA-N	C4H9NO2	1-(2-(3-CYCLOHEXENYL)ETHYL)SILATRANE	87.47	6285	CTIDMPCTUFVTFC-UHFFFAOYSA-N	C14H25NO3Si	Cadaverine	87.01	13391	VHRGRCVQAFMJIZ-UHFFFAOYSA-N	C5H14N2	85544.9	92005.9	370114	186332	156377	141981	112118	107615	185821	130833	218350	2178761
217	217	25.8963	15	Threitol	87.49	1474	UNXHWFMMPAWVPI-UHFFFAOYSA-N	C16H42O4Si4	Gluconic acid-1,4-lactone (4TMS)	84.11	568	SXZYCXMUPBBULW-TXICZTDVSA-N	C18H42O6Si4	Erythritol (4TMS)	83.54	453	UNXHWFMMPAWVPI-ZXZARUISSA-N	C16H42O4Si4	34113	36974	393157	58089.8	44225.3	51233.4	67747.8	33880.3	21670	58262.9	56116.7	458125
190	190	24.6321	15	N-methylglutamic acid	87.39	14834	XLBVNMSMFQMKEY-BYPYZUCNSA-N	C6H11NO4	MALIC ANHYDRIDE	87.35	12500	FPYJFEHAWHCUMM-UHFFFAOYSA-N	C4H2O3	MALIC ANHYDRIDE	87.29	12290	FPYJFEHAWHCUMM-UHFFFAOYSA-N	C4H2O3	38874.4	8479.98	679609	26042.1	33025	35494.9	29506.8	10352.7	64461.5	37295	114789	1079849
269	269	30.0182	15	1,3-DIMETHYLBUTYL ISOBUTYRATE	87.38	8136	KOTIQBSLRXNDQH-UHFFFAOYSA-N	C10H20O2	TETRACOSANE	86.26	4052	POOSGDOYLQNASK-UHFFFAOYSA-N	C24H50	UNDECANE	86.22	6969	RSJKGSCJYJTIGS-UHFFFAOYSA-N	C11H24	34605	22859	267821	52759.2	58770.9	61082.7	46189.2	53904.3	75170.5	76961.9	87299.9	202432
233	233	27.0001	15	2-Phenylpropionic acid	87.24	13293	YPGCWEMNNLXISK-UHFFFAOYSA-N	C9H10O2	METHYL 2-(N-((4S)-4-(1,1-DIMETHYLETHYL)-2-OXAZOLIDINONE-3-CARBAMOYL))AMINOACETATE	85.33	12738	AIBUFYWAAMTDHR-SSDOTTSWSA-N	C11H18N2O5	3-(3-AMINOPROPYL)-1,2-DIMETHYLINDOLE	77.72	5656	HVHXGAXYEYMESX-UHFFFAOYSA-N	C13H18N2	4629.77	3455.3	225542	9600.58	7068.84	12923.7	8348.47	1953.83	21993.7	12513.1	42376	255174
554	554	48.4603	15	2-monopalmitin	87.18	15658	BBNYCLAREVXOSG-UHFFFAOYSA-N	C19H38O4	2-Monooleoylglycerol_2TMS	73.47	35			5-hydroxy-3-indoleacetic acid	69.81	15248	DUUGKQCEGZLZNO-UHFFFAOYSA-N	C10H9NO3	462985	431630	3959194	311025	415530	382950	587667	526953	751617	403505	436291	3956185
319	319	33.3623	15	Tyrosine	87.1	1541	OUYCCCASQSFEME-UHFFFAOYSA-N	C15H27NO3Si2	Nicotinamide	87.03	14136	DFPAKSUCGFBDDF-UHFFFAOYSA-N	C6H6N2O	3-METHYLENE-5-PHENYL-5-TRIMETHYLSILOXY-1-PENTENE	86.98	3783	XTFVPAAHRMECEV-UHFFFAOYSA-N	C15H22OSi	78926.4	163609	95860.8	125816	275110	297726	184325	192156	163276	376461	92710.6	2336230
531	531	46.196	15	Hexacosane, n-	87.1	699	HMSWAIKSFDFLKN-UHFFFAOYSA-N	C26H54	Heptacosane, n-	87.03	687	BJQWYEJQWHSSCJ-UHFFFAOYSA-N	C27H56	NONACOSANE	86.96	9258	IGGUPRCHHJZPBS-UHFFFAOYSA-N	C29H60	4419169	3953034	15679719	3034443	3568033	3470398	3562145	3302568	4236925	3778544	4030796	61167
438	438	39.4171	15	TRIDECANEDIOIC ACID BIS	87.07	2567	QMAWNDBFLCEGKZ-UHFFFAOYSA-N	C19H40O4Si2	Tetradecane-1,14-dioic acid (2TMS)	62.74	1461	HQHCYKULIHKCEB-UHFFFAOYSA-N	C20H42O4Si2	OCTADECANEDIOIC ACID BIS(TRIMETHYLSILYL) ESTER	59.77	2575	VDMOBMJETWUJLJ-UHFFFAOYSA-N	C24H50O4Si2	1068.1	2694.66	51016.7	43968	28803.6	15430.9	13351.6	8051.75	7009.08	6061.67	7222.24	74117.9
533	533	46.214	15	2,2-DIMETHYLBUTANE	87.07	13035	HNRMPXKDFBEGFZ-UHFFFAOYSA-N	C6H14	HEXACOSANE	86.7	10213	HMSWAIKSFDFLKN-UHFFFAOYSA-N	C26H54	TRIPROPYLAMINE	86.51	3718	YFTHZRPMJXBUME-UHFFFAOYSA-N	C9H21N	2996549	2748345	4967688	2093851	2562275	2514981	2574505	2282859	2994135	2641105	2621942	141098
601	601	55.8104	4	TRIBUTYL PHOSPHATE	87.03	7267	STCOOQWBFONSKY-UHFFFAOYSA-N	C12H27O4P	PHOSPHORIC ACID TRI-N-BUTYL ESTER	81.58	4933	STCOOQWBFONSKY-UHFFFAOYSA-N	C12H27O4P	HEPTYL ALCOHOL	81.4	6480	BBMCTIGTTCKYKF-UHFFFAOYSA-N	C7H16O	0	0	48283	0	0	0	0	0	3859.53	0	0	58885
160	160	22.0144	15	N-BENZYLETHANOLAMINE	87	11481	XNIOWJUQPMKCIJ-UHFFFAOYSA-N	C9H13NO	benzylthiocyanate	86.4	15330	ABNDFSOIUFLJAH-UHFFFAOYSA-N	C8H7NS	PHENYLACETYL CHLORIDE	86.17	10488	VMZCDNSFRSVYKQ-UHFFFAOYSA-N	C8H7ClO	7248.4	4739.78	51882.7	9204.14	9191.92	10005.5	13747.3	8962.81	7048.47	11447.1	13579.7	96634
606	606	58.9889	15	OCTADECYL 3-(3,5-DI-TERT-BUTYL-4-HYDROXYPHENYL)PROPIONATE	86.84	4905	SSDSCDGVMJFTEQ-UHFFFAOYSA-N	C35H62O3	4-NITROPHENOL	58.43	11781	BTJIUGUIPKRLHP-UHFFFAOYSA-N	C6H5NO3	4-ETHOXYPHENOL	52.52	11777	LKVFCSWBKOVHAH-UHFFFAOYSA-N	C8H10O2	24426.5	17021.5	129343	20043.7	15907.1	19723.5	20258.5	27406	33885	22102.6	24950.8	125429
87	87	15.5459	15	ISOAMYL BENZOATE	86.7	1866	MLLAPOCBLWUFAP-UHFFFAOYSA-N	C12H16O2	Proline (1TMS)	77.1	1192	ONIBWKKTOPOVIA-UHFFFAOYSA-N	C8H17NO2Si	1-HEPTANOL	76.65	8838	BBMCTIGTTCKYKF-UHFFFAOYSA-N	C7H16O	68381	48028	251772	20251.4	24911.5	51548.1	41052.4	62760.3	46022.7	50812.5	18420.2	176826
299	299	32.045	15	3-OXY-2-NAPHTHOIC ACID	86.65	2142	SGSKFENRYUZSIQ-UHFFFAOYSA-N	C17H24O3Si2	3-(TRIMETHYLSILYL)OXY-2-NAPHTHOIC ACID TRIMETHYLSILYL ESTER	86.65	2541	SGSKFENRYUZSIQ-UHFFFAOYSA-N	C17H24O3Si2	1-(TRIMETHYLSILYL)OXY-2-NAPHTHOIC ACID TRIMETHYLSILYL ESTER	75.8	2140	VOQDDXJNIUGFKD-UHFFFAOYSA-N	C17H24O3Si2	23210.1	12662.4	322000	91050	75327	43952	52511.6	28928.3	27879	25618.9	26046.4	448978
184	184	23.9495	15	8-ETHYL-4,6,6,8-TETRAMETHYL-3,4,6,7-TETRAHYDRO-1H-CYCLOPENTA(G)-2-BENZOPYRAN	86.54	11193	BYAUGQHXQRQQPB-UHFFFAOYSA-N	C18H26O	2-Imidazolidone-4-carboxylic acid (3TMS)	85.93	34	KZKRPYCBSZIQKN-UHFFFAOYSA-N		TRIPHENYLENE	85.63	13260	SLGBZMMZGDRARJ-UHFFFAOYSA-N	C18H12	20797.3	18378	1523891	25162.4	22948.9	28791.3	27700.1	19886.4	34170.2	28904.8	29542.6	333331
329	329	33.9397	15	BIS METHANE	86.47	2878	GYIODRUWWNNGPI-UHFFFAOYSA-N	C7H20Si2	1,1,5-TRIMETHYLINDAN	84.14	8975	JIHZHLCOASGNCG-UHFFFAOYSA-N	C12H16	1,1,3-TRIMETHYLINDAN	83.96	8973	CPLBLNGVYBSVPU-UHFFFAOYSA-N	C12H16	297238	214637	1698501	432028	547719	79844	87903	410255	259402	287769	379206	4542387
520	520	45.4217	15	2-THIAZOLONE	86.43	11563	CZWWCTHQXBMHDA-UHFFFAOYSA-N	C3H3NOS	1,1-DIISOBUTYLHYDRAZINE	86.42	1932	JDAGVHRXQORNKW-UHFFFAOYSA-N	C8H20N2	CROTONIC ACID METHYL ESTER	86.35	8572	MCVVUJPXSBQTRZ-ONEGZZNKSA-N	C5H8O2	9846.02	14140.2	115243	10355	12204.5	9359.67	8825.68	9934.19	2628.59	18401	14654.2	139541
150	150	21.1861	15	ISOPENTYL CAPRYLATE	86.33	6466	XKWSWANXMRXDES-UHFFFAOYSA-N	C13H26O2	PENTYL CAPRYLATE	86.24	6467	GJWGZSBNFSBUPX-UHFFFAOYSA-N	C13H26O2	METHYL DODECANOATE	85.96	7418	UQDUPQYQJKYHQI-UHFFFAOYSA-N	C13H26O2	303858	185180	4262455	442245	456576	517332	464584	295007	367427	514112	503430	5926092
350	350	34.8257	15	2,6-DI-TERT-BUTYL-4-METHYLPHENOL	86.28	10567	NLZUEZXRPGMBCV-UHFFFAOYSA-N	C15H24O	1-O-(9-OCTADECENYL)GLYCEROL 2,3-DITRIMETHYLSILYL ETHER	85.39	2325	VVGHXQKPBMQJBV-FOCLMDBBSA-N	C27H58O3Si2	1-PHENYLNAPHTHALENE	84.5	13256	IYDMICQAKLQHLA-UHFFFAOYSA-N	C16H12	53392181	86427734	243645611	76583207	84368433	83361339	91052998	95187149	97577636	95301959	59411287	377035896
75	75	15.1943	15	ISOXAZOLE	86.25	4329	CTAPFRYPJLPFDF-UHFFFAOYSA-N	C3H3NO	ACETALDEHYDE CYANOHYDRIN	86.25	9379	WOFDVDFSGLBFAC-UHFFFAOYSA-N	C3H5NO	ISOXAZOLE	86.25	9386	CTAPFRYPJLPFDF-UHFFFAOYSA-N	C3H3NO	12224.3	12555.4	83321.2	33804.9	51946	8202	34827	20187	2972.34	62547	83826.8	298359
206	206	25.2301	15	Testosterone	86.21	1453	MUMGGOZAMZWBJJ-DYKIIFRCSA-N	C22H36O2Si	Androst-5-en-17-one, 3beta-hydroxy- (1TMS)	85.39	158	FMGSKLZLMKYGDP-USOAJAOKSA-N	C22H36O2Si	DIMETHYL 4,4-DIMETHYLHEPTANE-1,7-DIOATE	84.29	9096	FGULTYTXAJHZMS-UHFFFAOYSA-N	C11H20O4	30520.1	27577	385929	29137.5	22426	29615	32317.3	29640.5	59229.5	33991.2	34304	368360
280	280	30.9906	15	METHYL 1-BENZYLPYRROLIDINE-3-CARBOXYLATE	85.84	11221	GDWFCUOFVSNTTG-UHFFFAOYSA-N	C13H17NO2	4-BENZYLOXY-3-HYDROXY-2-METHYL-1-BUTENE	85.18	10905	HOEBLAPFNZPWIE-UHFFFAOYSA-N	C12H16O2	4-BENZYLOXY-2-METHYL-2-BUTEN-1-OL	84.83	10907	ZBNQXXPQZJJMIB-YRNVUSSQSA-N	C12H16O2	14017.4	10930.3	238260	17685.2	21461.2	22612.2	12350.9	9235.31	1224.2	24761.2	56936	449016
540	540	47.0202	15	HEXANAL BENZYL ETHYL ACETAL	85.59	10179	ZESDQEHIQRRQEU-UHFFFAOYSA-N	C15H24O2	BENZYL LACTATE	85.09	10186	ZYTLPUIDJRKAAM-UHFFFAOYSA-N	C10H12O3	1-METHYLETHYL PHENYLACETATE	84.95	9595	SSMBXPJYHMZLOJ-UHFFFAOYSA-N	C11H14O2	7668.65	6465.15	40281.8	4519.16	4485.46	4088.33	8207.76	5139.04	7134.9	6088.05	6117.1	33180
353	353	35.1507	15	D-(+)-Galactose	85.49	14294	WQZGKKKJIJFFOK-SVZMEOIVSA-N	C6H12O6	D-(+)-Galactose	85.42	13642	WQZGKKKJIJFFOK-SVZMEOIVSA-N	C6H12O6	D-(+)-Galactose	85.28	13643	WQZGKKKJIJFFOK-SVZMEOIVSA-N	C6H12O6	32238721	30841047	120918401	40962991	6383124	6641413	41647726	40197507	36601448	48395256	33628824	22328178
368	368	35.7258	15	Palmitic-acid-amide	85.42	1108			Glucose, 2-amino-2-deoxy- (4TMS) MP	84.05	585	MSWZFWKMSRAUBD-GQNBSWLHSA-N	C18H45NO5Si4	Glucose, 2-amino-2-deoxy- (4TMS) BP	83.66	584	MSWZFWKMSRAUBD-GQNBSWLHSA-N	C19H48N2O5Si4	126968	129191	1794722	157574	214347	150816	108065	120154	83111	151101	178463	2036519
561	561	49.144	15	BENZOIC ACID MONO	85.41	4108	VFFKJOXNCSJSAQ-UHFFFAOYSA-N	C10H14O2Si	mandelic acid	82.76	14813	IWYDHOAUDWTVEP-ZETCQYMHSA-N	C8H8O3	L-Mandelic acid	80.73	14073	IWYDHOAUDWTVEP-SSDOTTSWSA-N	C8H8O3	584367	595847	4660773	447600	522773	507450	502287	428935	623258	485673	506883	5328186
93	93	16.3225	15	3-PHENYLTROPIDINE	85.36	5044	UXLXGUFVIVPRHL-UHFFFAOYSA-N	C14H17N	5,5-DIETHYL-1-METHYL-BARBITURIC-ACID	85.28	4475	FWJKNZONDWOGMI-UHFFFAOYSA-N	C9H14N2O3	Adipo-2,6-lactam (2TMS)	85.18	112	FZXCPFJMYOQZCA-UHFFFAOYSA-N	C12H25NO3Si2	17221	39507.7	73135	3686.61	3712.28	2728.39	2628.4	15376.4	51653.8	2946.9	2753.41	53578
339	339	34.6762	15	Arabinose	85.28	173	SRBFZHDQGSBBOR-ZRMNMSDTSA-N	C18H45NO5Si4	Arabinose (1MEOX) (4TMS) MP	85.09	174	SRBFZHDQGSBBOR-ZRMNMSDTSA-N	C18H45NO5Si4	Sorbose (1MEOX) (5TMS) MP	84.9	1409	LKDRXBCSQODPBY-IANNHFEVSA-N	C22H55NO6Si5	17824051	25062580	62364277	13787114	15296316	16549274	17904189	23967081	32487315	18783032	402259	54301838
354	354	35.1585	15	PROPYL ISOBUTYRATE	85.25	8128	AZFUASHXSOTBNU-UHFFFAOYSA-N	C7H14O2	N-PROPYL BUTYRATE	85.12	3942	HUAZGNHGCJGYNP-UHFFFAOYSA-N	C7H14O2	BUTYRIC ACID PROPYL ESTER	85.1	9170	HUAZGNHGCJGYNP-UHFFFAOYSA-N	C7H14O2	2301740	1581817	3104170	1386190	1494156	604612	966674	1995447	170622	1619837	2848878	2450241
67	67	15.0033	15	N-ACETYL-ALANINE METHYLESTER	85.02	1677	FQGVVDYNRHNTCK-SCSAIBSYSA-N	C6H11NO3	1-(2-DIETHYLAMINOETHOXYCARBONYL)-1-PHENYLCYCLOPENTANE	82.93	4173	OFAIGZWCDGNZGT-UHFFFAOYSA-N	C18H27NO2	Leucine (1TMS)	80.2	884	ROHFNLRQFUQHCH-UHFFFAOYSA-N	C9H21NO2Si	1134.75	2038.71	137059	15683	99296.1	205340	159089	25870.3	11058.4	273327	180830	1188772
128	128	19.3293	15	trans-3-hydroxy-proline	84.95	15287	BJBUEDPLEOHJGE-UHFFFAOYSA-N	C5H9NO3	Proline, 3-hydroxy-, trans- (2TMS)	84.63	1196	BJBUEDPLEOHJGE-IMJSIDKUSA-N	C11H25NO3Si2	Isoleucine (2TMS)	84.48	840	AGPKZVBTJJNPAG-UHFFFAOYSA-N	C12H29NO2Si2	5012410	5529521	25590038	1254148	936698	793225	894878	1428055	7992263	835159	1564672	14128270
393	393	37.2607	15	1-OCTYLSILATRANE	84.77	6286	RPEZIKXYNXVEST-UHFFFAOYSA-N	C14H29NO3Si	1-(2-(3-CYCLOHEXENYL)ETHYL)SILATRANE	84.73	6285	CTIDMPCTUFVTFC-UHFFFAOYSA-N	C14H25NO3Si	Cadaverine	84.29	13391	VHRGRCVQAFMJIZ-UHFFFAOYSA-N	C5H14N2	1473610	1686475	17824154	2617192	3067775	579069	2102369	227772	2251725	764005	2849036	22873757
78	78	15.2415	15	1,2,3-CYCLOHEXANETRIOL	84.71	4986	IZSANPWSFUSNMY-UHFFFAOYSA-N	C6H12O3	2,4-DIMETHYLCYCLOPENTANONE (2,5,5-D3)	82.89	10038	UKJQTRVEZWBIRE-UHFFFAOYSA-N	C7H12O	HEPTYLALDEHYDE	81.3	10415	FXHGMKSSBGDXIY-UHFFFAOYSA-N	C7H14O	36502.5	28277.4	31418.6	76650.4	129387	122729	61041.6	74441.8	6305.98	15648	31167	131968
392	392	37.8059	15	Heptacosane, n-	84.56	687	BJQWYEJQWHSSCJ-UHFFFAOYSA-N	C27H56	Hexacosane, n-	84.51	699	HMSWAIKSFDFLKN-UHFFFAOYSA-N	C26H54	TETRACOSANE	84.41	4052	POOSGDOYLQNASK-UHFFFAOYSA-N	C24H50	115106	112581	532370	68053	110753	70776	92261.3	87892.3	104767	138616	125055	572371
620	620	68.5934	15	hippuric acid	84.5	15026	QIAFMBKCNZACKA-UHFFFAOYSA-N	C9H9NO3	BENZYL BENZOATE	83.87	2938	SESFRYSPDFLNCH-UHFFFAOYSA-N	C14H12O2	Hippurate	83.66	14028	QIAFMBKCNZACKA-UHFFFAOYSA-N	C9H9NO3	15667	15466.4	59680	11400.2	10044.9	12656.3	12982.2	11124.7	20170.8	11606	13878.1	81865.6
223	223	26.1546	15	HEXETHAL	84.48	4531	PSTVHRSUNBSVIJ-UHFFFAOYSA-N	C12H20N2O3	2,3-DIMETHYL-8-NITROPYRROLO(2,3-F)QUINOLINE	79.22	5711	YIWGZJCOYMLLIP-UHFFFAOYSA-N	C13H11N3O2	methanolphosphate	73.83	15643	CAAULPUQFIIOTL-UHFFFAOYSA-N	CH5O4P	25530.5	14238.8	1329979	17261.8	43476	47065.8	59382.4	29715.9	9749.8	67522.9	169980	1583782
560	560	48.9553	15	1-monostearin	84.41	15653	VBICKXHEKHSIBG-UHFFFAOYSA-N	C21H42O4	1-monopalmitin	83.15	15654	QHZLMUACJMDIAE-UHFFFAOYSA-N	C19H38O4	1-Oleoyl-rac-glycerol (2TMS)	77.13	10	RZRNAYUHWVFMIP-KTKRTIGZSA-N	C27H56O4Si2	3396273	3298054	15035610	2521841	62737	2756703	3020422	2650802	3646057	3085969	2968299	15677058
481	481	40.1499	15	2-SEC-BUTYLCYCLOHEXANONE	84.33	11839	RQXTZKGDMNIWJF-UHFFFAOYSA-N	C10H18O	CYCLOHEXANONE	83.74	1622	JHIVVAPYMSGYDF-UHFFFAOYSA-N	C6H10O	N-CHLOROMETHYL-2-PYRROLIDONE	82.86	5498	KEBMRNXDMRFGNV-UHFFFAOYSA-N	C5H8ClNO	9546716	11985615	44792685	92592.5	8993235	10807184	10163271	27678357	12159518	19901105	12918311	45590554
26	26	9.5705	15	TEREPHTHALIC ACID	84.32	11457	KKEYFWRCBNTPAC-UHFFFAOYSA-N	C8H6O4	N-omega acetylhistamine	81.89	15562	XJWPISBUKWZALE-UHFFFAOYSA-N	C7H11N3O	Amantadine	79.02	13562	DKNWSYNQZKUICI-UHFFFAOYSA-N	C10H17N	182411	490587	1162095	1549.47	25696.3	19818.1	52847.2	283471	367889	163350	212002	10672.1
389	389	37.7778	15	4-(3-FLUOROPHENYL)PYRIMIDINE	84.29	5755	WHCSLDOSGQOORQ-UHFFFAOYSA-N	C10H7FN2	1-(2-(3-CYCLOHEXENYL)ETHYL)SILATRANE	83.34	6285	CTIDMPCTUFVTFC-UHFFFAOYSA-N	C14H25NO3Si	1-OCTYLSILATRANE	83.3	6286	RPEZIKXYNXVEST-UHFFFAOYSA-N	C14H29NO3Si	6374.32	46560	236868	42056.2	22624	10808.3	81861	56609	39761.5	8818.59	25339	449543
370	370	35.9816	15	2,2-DIMETHYLBUTANE	84.27	13035	HNRMPXKDFBEGFZ-UHFFFAOYSA-N	C6H14	TRIPROPYLAMINE	83.61	3718	YFTHZRPMJXBUME-UHFFFAOYSA-N	C9H21N	PENTADECANE	83.41	9336	YCOZIPAWZNQLMR-UHFFFAOYSA-N	C15H32	97241.1	83865	21752	74667.1	72761.9	48670.2	38725.6	59454.1	75906	57586.3	84699.5	110660
205	205	25.4653	15	2,2'-BIPYRIDINE	83.82	3466	ROFVEXUMMXZLPA-UHFFFAOYSA-N	C10H8N2	pipecolinic acid	83.69	15239	HXEACLLIILLPRG-UHFFFAOYSA-N	C6H11NO2	DL-Pyroglutamic acid	83.62	13349	ODHCTXKNWHHXJC-UHFFFAOYSA-N	C5H7NO3	164646	682594	937670	478446	422465	703041	694618	559002	1683786	735862	12548	2888091
400	400	37.4752	15	1-(2-(3-CYCLOHEXENYL)ETHYL)SILATRANE	83.81	6285	CTIDMPCTUFVTFC-UHFFFAOYSA-N	C14H25NO3Si	1-OCTYLSILATRANE	83.8	6286	RPEZIKXYNXVEST-UHFFFAOYSA-N	C14H29NO3Si	Cadaverine	82.99	13391	VHRGRCVQAFMJIZ-UHFFFAOYSA-N	C5H14N2	60511.4	40807	162130	20571.1	88808	91850.6	61410.8	47775.1	15254.1	102150	100053	599963
38	38	11.0342	15	METHAPYRILENE	83.76	5193	HNJJXZKZRAWDPF-UHFFFAOYSA-N	C14H19N3S	MEBUTAMATE	82.99	5197	LEROTMJVBFSIMP-UHFFFAOYSA-N	C10H20N2O4	OLEYL AMIDE	78.81	4936	FATBGEAMYMYZAF-KTKRTIGZSA-N	C18H35NO	73442	46878.8	249910	2169118	2176092	2527056	46593.7	21455	17157.9	3117575	1617770	5799377
2	2	7.6702	15	METHYL LACTATE	83.67	11615	LPEKGGXMPWTOCB-UHFFFAOYSA-N	C4H8O3	4-CHLORO-3-BUTEN-2-ONE	77.14	11059	HTPABEPAZTWGPP-NSCUHMNNSA-N	C4H5ClO	(S)-(-)-METHYL LACTATE	73.99	7031	LPEKGGXMPWTOCB-VKHMYHEASA-N	C4H8O3	290179	300859	1699388	10613.2	29711	20657.8	65163	147122	522517	43774	13708.4	13274.8
432	432	39.082	15	N-ethylglycine	83.57	14757	YPIGGYHFMKJNKV-UHFFFAOYSA-N	C4H9NO2	N-acetyl-tryptophan	83.55	14625	DZTHIGRZJZPRDV-UHFFFAOYSA-N	C13H14N2O3	2-Aminoisobutyrate	83.36	13819	FUOOLUPWFVMBKG-UHFFFAOYSA-N	C4H9NO2	288239	281866	3241796	235984	508146	381026	261146	219400	202298	368518	203284	3960064
519	519	45.2779	15	BIS(2-ETHYLHEXYL) PHTHALATE	83.5	7028	BJQHLKABXJIVAM-UHFFFAOYSA-N	C24H38O4	TRIPHENYLMETHANE	81.23	13267	AAAQKTZKLRYKHR-UHFFFAOYSA-N	C19H16	HEXYLCYCLOHEXANE	80.91	13097	QHWAQXOSHHKCFK-UHFFFAOYSA-N	C12H24	3144.21	3971.94	73564	1963.64	2876.31	1763.47	1872.64	1844.58	2026.26	2277.48	2071.9	66863
424	424	39.1464	15	3-(2-AMINOETHYL)INDOLE	83.49	3440	APJYDQYYACXCRM-UHFFFAOYSA-N	C10H12N2	6-METHYLINDOLE	81.12	8971	ONYNOPPOVKYGRS-UHFFFAOYSA-N	C9H9N	5-METHYLINDOLE	80.8	8970	YPKBCLZFIYBSHK-UHFFFAOYSA-N	C9H9N	351107	353056	2565299	332377	434551	281408	190078	318494	410426	397617	221720	4492214
528	528	46.0886	15	N-((E)-(3R)-3-BENZYLAMINO-5-PHENYL-4-PENTENOYL)BORNANE-10,2-SULTAM	83.45	12745	IFEBDMHPODSUQT-LAJVXCNNSA-N	C28H34N2O3S	9,11-DIPHENYLBENZO(E)PYRIMIDO(4,5-B)INDOLE	74.97	6354	ILMXIHSUBMOWPZ-UHFFFAOYSA-N	C26H17N3	HEXANEDIOIC ACID BIS(2-ETHYLHEXYL) ESTER	67.27	3135	SAOKZLXYCUGLFA-UHFFFAOYSA-N	C22H42O4	31641023	433969	709552	22786770	1403888	25445125	24913831	492569	355771	28185039	29643691	4470460
242	242	27.773	15	1,5-anydroglucitol	83.24	15050	MPCAJMNYNOGXPB-SLPGGIOYSA-N	C6H12O5	Sorbitol, 1,4	82.99	1406	KLDXJTOLSGUMSJ-JGWLITMVSA-N	C12H26O4Si2	Diethylenglycol (2TMS)	80.44	408	MTHSVFCYNBDYFN-UHFFFAOYSA-N	C10H26O3Si2	1258.79	2998.51	299453	6336.48	7101.78	5832.06	3581.95	947.228	63464.1	4378.98	5615.27	376090
180	180	23.5107	15	METHYL TETRADECANOATE	83.23	7419	ZAZKJZBWRNNLDS-UHFFFAOYSA-N	C15H30O2	Dodecanol_1TMS	82.82	434			ISOPENTYL DECANOATE	82.46	7416	XDOGFYDZGUDBQY-UHFFFAOYSA-N	C15H30O2	10016.8	5573.73	102355	72989.6	106654	32300	64714	62744.8	33070.8	21124.5	26682.8	102976
318	318	33.2227	15	TRIPHENYL PHOSPHATE	82.93	4723	XZZNDPSIHUTMOC-UHFFFAOYSA-N	C18H15O4P	2-CHLORO-4,6-BIS(4-METHOXYPHENYL)PYRIMIDINE	79.73	6347	DKOMXBVVTZTZDB-UHFFFAOYSA-N	C18H15ClN2O2	TRIPHENYL PHOSPHATE	76.66	7268	XZZNDPSIHUTMOC-UHFFFAOYSA-N	C18H15O4P	8341.09	6692.46	171810	6137.29	11421.2	7818.25	5644.23	6819.05	9521.38	8877.38	12016.5	207848
457	457	42.3711	15	PICENE	82.9	13278	GBROPGWFBFCKAG-UHFFFAOYSA-N	C22H14	PICENE	82.9	13279	GBROPGWFBFCKAG-UHFFFAOYSA-N	C22H14	4'-TERT-BUTYL-2',6'-DIMETHYL-3',5'-DINITROACETOPHENONE	81.11	11428	WXCMHFPAUCOJIG-UHFFFAOYSA-N	C14H18N2O5	553116	26791.3	3411273	11330.3	8033.56	33846.8	302771	618343	488629	65189	221018	150263
98	98	16.2165	15	3-Methyl-2-oxopentanoic-acid	82.83	57			Ketoisoleucine	77.82	13338	JVQYSWDUAOAHFM-UHFFFAOYSA-N	C6H10O3	(+-)-3-Methyl-2-oxovaleric acid	68.08	14338	JVQYSWDUAOAHFM-UHFFFAOYSA-M	C6H9O3	68802	125931	66591.6	19793.5	22506.7	25441.9	25244.6	11789.7	143926	31195.5	26979.1	362119
362	362	35.5592	15	1,1,1-TRICHLOROETHANE	82.7	2469	UOCLXMDMGBRAIB-UHFFFAOYSA-N	C2H3Cl3	ETHYLCYCLOPENTANE	82.28	13080	IFTRQJLVEBNKJK-UHFFFAOYSA-N	C7H14	1,1,1-TRICHLOROETHANE	82.28	7262	UOCLXMDMGBRAIB-UHFFFAOYSA-N	C2H3Cl3	151909	154109	3022679	89535	132565	95333	185389	175983	126147	127241	169456	2412708
201	201	25.6914	15	2,2'-BIPYRIDINE	82.56	3466	ROFVEXUMMXZLPA-UHFFFAOYSA-N	C10H8N2	ETHYL IODIDE	80.29	6197	HVTICUPFWKNHNG-UHFFFAOYSA-N	C2H5I	DL-Pipecolic acid	79.2	13971	HXEACLLIILLPRG-YFKPBYRVSA-N	C6H11NO2	278374	2233078	24065703	3562923	2183875	2181465	1995106	1597547	397936	2066593	3870588	29427947
203	203	25.7162	15	2,2'-BIPYRIDINE	82.5	3466	ROFVEXUMMXZLPA-UHFFFAOYSA-N	C10H8N2	ETHYL IODIDE	79.64	6197	HVTICUPFWKNHNG-UHFFFAOYSA-N	C2H5I	DL-Pipecolic acid	78.64	13971	HXEACLLIILLPRG-YFKPBYRVSA-N	C6H11NO2	1368160	1870318	24542436	4023194	2248770	2648792	1970238	1420645	1996877	2170610	4482440	34293380
177	177	23.1786	15	2-PHENYLPYRIDINE	82.47	3463	VQGHOUODWALEFC-UHFFFAOYSA-N	C11H9N	3-PHENYLPYRIDINE	79.63	3464	HJKGBRPNSJADMB-UHFFFAOYSA-N	C11H9N	Glutamine [-H2O] (2TMS) MP	79.35	613	ZDXPYRJPNDTMRX-UHFFFAOYSA-N	C11H24N2O2Si2	81208.4	26384	1018653	78788.8	101468	95594.1	94280.1	27289	43540.7	114368	106040	1207978
523	523	45.7044	15	N-carbobenzyloxyl-leucine	82.43	14656	USPFMEKVPDBMCG-LBPRGKRZSA-N	C14H19NO4	3-BENZYL-2-HEPTANONE	82.12	3676	DQQOAEDWHZWPBO-UHFFFAOYSA-N	C14H20O	DIPHENYLMETHYL ACETATE	82.11	9639	QBKMWJRMLACRJD-UHFFFAOYSA-N	C15H14O2	61981	29932	462691	31545.5	27272.3	73304.6	83244	74789.1	66111	77975.5	58592	149657
527	527	46.1867	15	N-((E)-(3R)-3-BENZYLAMINO-5-PHENYL-4-PENTENOYL)BORNANE-10,2-SULTAM	82.33	12745	IFEBDMHPODSUQT-LAJVXCNNSA-N	C28H34N2O3S	9,11-DIPHENYLBENZO(E)PYRIMIDO(4,5-B)INDOLE	74.02	6354	ILMXIHSUBMOWPZ-UHFFFAOYSA-N	C26H17N3	HEXANEDIOIC ACID BIS(2-ETHYLHEXYL) ESTER	67.86	3135	SAOKZLXYCUGLFA-UHFFFAOYSA-N	C22H42O4	30908276	26838548	107912813	20613111	28092069	20262745	24976788	25198422	29204322	27210950	28819069	111522571
270	270	30.1357	15	3-METHYL-1-PENTANOL	82.15	9875	IWTBVKIGCDZRPL-UHFFFAOYSA-N	C6H14O	2-HEXANOL	80.93	3539	QNVRIHYSUZMSGM-UHFFFAOYSA-N	C6H14O	PIPERIDINE	80.28	2021	NQRYJNQNLNOLGT-UHFFFAOYSA-N	C5H11N	170500	102809	707196	21364.5	42614.8	25425.2	3624.44	18537.3	42698	30892.3	18573	411520
569	569	49.4979	15	BENZOIC ACID	82.15	4108	VFFKJOXNCSJSAQ-UHFFFAOYSA-N	C10H14O2Si	mandelic acid	76.29	14813	IWYDHOAUDWTVEP-ZETCQYMHSA-N	C8H8O3	Benzoic acid	75.7	13910	WPYMKLBDIGXBTP-UHFFFAOYSA-N	C7H6O2	11918.7	11906.3	79833	13405.1	10240.4	9998.73	9958.55	8213.52	12818.8	10843.6	13046.2	94014
263	263	29.5677	15	4'-TERT-BUTYL-2',6'-DIMETHYL-3',5'-DINITROACETOPHENONE	81.95	11428	WXCMHFPAUCOJIG-UHFFFAOYSA-N	C14H18N2O5	PICENE	65.27	13278	GBROPGWFBFCKAG-UHFFFAOYSA-N	C22H14	PICENE	65.27	13279	GBROPGWFBFCKAG-UHFFFAOYSA-N	C22H14	4902.5	4249.94	62331.6	1348.2	3905.59	2425.72	3966.67	2704.55	3920.19	4656.86	5766.07	47469
498	498	42.8264	15	(Z)-9-HEPTACOSENE	81.94	9260	WWHBGRQNRIORRZ-ZPHPHTNESA-N	C27H54	HEXADECALACTONE	80.96	9422	LOKPJYNMYCVCRM-UHFFFAOYSA-N	C16H30O2	CYCLOHEXADECANOLIDE	80.57	9815	LOKPJYNMYCVCRM-UHFFFAOYSA-N	C16H30O2	142597	140503	561996	94297	131144	129401	86883.8	95767.6	144090	128428	133259	520111
470	470	42.1479	15	PICENE	81.93	13278	GBROPGWFBFCKAG-UHFFFAOYSA-N	C22H14	PICENE	81.93	13279	GBROPGWFBFCKAG-UHFFFAOYSA-N	C22H14	4'-TERT-BUTYL-2',6'-DIMETHYL-3',5'-DINITROACETOPHENONE	81.23	11428	WXCMHFPAUCOJIG-UHFFFAOYSA-N	C14H18N2O5	670982	1666267	18835095	11609.2	4501.42	157249	325472	363857	61989.6	340540	815754	4555464
477	477	40.2139	15	PICENE	81.93	13278	GBROPGWFBFCKAG-UHFFFAOYSA-N	C22H14	PICENE	81.93	13279	GBROPGWFBFCKAG-UHFFFAOYSA-N	C22H14	4'-TERT-BUTYL-2',6'-DIMETHYL-3',5'-DINITROACETOPHENONE	80.85	11428	WXCMHFPAUCOJIG-UHFFFAOYSA-N	C14H18N2O5	2265506	49551	6511094	839746	6202153	66076	36508376	42277092	61031489	24851464	13199932	3902283
260	260	29.5011	15	TRIACETIN	81.7	8314	URAYPUMNDPQOKB-UHFFFAOYSA-N	C9H14O6	1,3-DIACETIN	80.76	7046	MPPODKLDCLFLKT-UHFFFAOYSA-N	C7H12O5	GLYCERYL DIACETATE	80.56	4711	UXDDRFCJKNROTO-UHFFFAOYSA-N	C7H12O5	49991.3	53011.2	482356	22978	39780.3	39880.9	52645	57503	99648.4	53510.4	48545.5	396329
191	191	24.6984	15	1,1,1-TRICHLOROETHANE	81.45	2469	UOCLXMDMGBRAIB-UHFFFAOYSA-N	C2H3Cl3	1,1,1-TRICHLOROETHANE	81.09	7262	UOCLXMDMGBRAIB-UHFFFAOYSA-N	C2H3Cl3	1,1,1-TRICHLOROETHANE	80.66	7318	UOCLXMDMGBRAIB-UHFFFAOYSA-N	C2H3Cl3	78754	49954	787359	66734	77978	91785	63699	60818.3	29631	92420	102132	590477
541	541	47.1055	15	2-PHENY1PYRROLO(2,1-B)BENZOTHIAZOL	81.39	2855	XMWBLLRPZGAGCI-UHFFFAOYSA-N	C16H11NS	PYRIMETHAMINE	77.78	4542	WKSAUQYGYAYLPV-UHFFFAOYSA-N	C12H13ClN4	TRIMELLITIC ACID TRIBUTYL ESTER	74.26	7279	RJIFVNWOLLIBJV-UHFFFAOYSA-N	C21H30O6	74578	83399	816323	64425	59294	71607	66447	75136	99998	86441	68444.1	810756
176	176	23.1175	15	4,4'-BIPYRIDINE	81.37	3467	MWVTWFVJZLCBMC-UHFFFAOYSA-N	C10H8N2	L-Glutamine	81.09	13607	ZDXPYRJPNDTMRX-VKHMYHEASA-N	C5H10N2O3	glutamine	80.99	15543	ZDXPYRJPNDTMRX-VKHMYHEASA-N	C5H10N2O3	181643	45321.8	2918645	50552	53053.7	63611.1	134746	76457.7	28882.2	56653	148907	750376
566	566	49.2275	15	Kestose, 6-	81.34	854	ODEHMIGXGLNAKK-OESPXIITSA-N	C51H120O16Si11	2-HYDROXY-1,2,3-PROPANETRICARBOXYLIC ACIDTRIBUTYL ESTER	73.12	3147	ZFOZVQLOBQUTQQ-UHFFFAOYSA-N	C18H32O7	D-(+)-Trehalose	70.85	13581	HDTRYLNUVZCQOY-LIZSDCNHSA-N	C12H22O11	89193	81498.4	1155064	90586.3	116977	84257.4	104687	94216	129239	131592	116563	1526903
591	591	52.763	15	6,7-EPOXYOCTADECANOIC ACID METHYL ESTER	81.17	6620	XZBRNQGAEDOQPT-UHFFFAOYSA-N	C19H36O3	2,6,6-TRIMETHYL-3-ACETYL-5,6-DIHYDRO-4H-PYRAN	80.86	10847	UMPFVLPDUDPOHN-UHFFFAOYSA-N	C10H16O2	6,7-EPOXYOCTADECANOIC ACID METHYL ESTER	79.02	6621	XZBRNQGAEDOQPT-UHFFFAOYSA-N	C19H36O3	1740.61	2233.05	72192	1692.44	863.849	1660.11	908.551	912.341	1339.08	1520.34	1661.02	86392
469	469	40.3319	15	PICENE	81.15	13278	GBROPGWFBFCKAG-UHFFFAOYSA-N	C22H14	PICENE	81.15	13279	GBROPGWFBFCKAG-UHFFFAOYSA-N	C22H14	4'-TERT-BUTYL-2',6'-DIMETHYL-3',5'-DINITROACETOPHENONE	80.15	11428	WXCMHFPAUCOJIG-UHFFFAOYSA-N	C14H18N2O5	791418	769294	2536753	505256	139367	155642	85251	3023568	3670285	241084	721334	1374027
250	250	28.3792	15	5-Hydroxy-L-tryptophan	80.87	13875	LDCYZAJDBXYCGN-VIFPVBQESA-N	C11H12N2O3	Tryptophan, 5-hydroxy- (3TMS) MP	80.81	1532	LDCYZAJDBXYCGN-VIFPVBQESA-N	C20H36N2O3Si3	2-ETHOXYCARBONYL-4-METHOXYCARBONYL-1-METHYL-5-PHENYLPYRROLIDINE (2,4-TRANS-4,5-CIS)	79.64	11243	COEWARZJRMXCQB-MJBXVCDLSA-N	C16H21NO4	1105283	727692	370361	753134	1162271	778866	692537	836957	979424	963326	54516	18884221
402	402	37.2944	15	Sphingosine	80.82	1417	WWUZIQQURGPMPG-KRWOKUGFSA-N	C27H61NO2Si3	D-erythro-sphingosine	80.73	15249	WWUZIQQURGPMPG-KRWOKUGFSA-N	C18H37NO2	D-erythro-sphingosine	80.51	15250	WWUZIQQURGPMPG-KRWOKUGFSA-N	C18H37NO2	347224	2046116	83330768	12077813	14341914	15676478	13894202	14139482	16731848	16613474	12479357	107736698
53	53	13.5917	15	b-Glutamic acid	80.77	14228	BBJIPMIXTXKYLZ-UHFFFAOYSA-N	C5H9NO4	beta-glutamic acid	79.92	14767	BBJIPMIXTXKYLZ-UHFFFAOYSA-N	C5H9NO4	aspartic acid	78.27	14988	CKLJMWTZIZZHCS-UHFFFAOYSA-N	C4H7NO4	150774	182653	523293	294470	293686	330689	475292	205928	618196	363394	89606.3	336346
459	459	40.4689	15	PICENE	80.75	13278	GBROPGWFBFCKAG-UHFFFAOYSA-N	C22H14	PICENE	80.75	13279	GBROPGWFBFCKAG-UHFFFAOYSA-N	C22H14	4'-TERT-BUTYL-2',6'-DIMETHYL-3',5'-DINITROACETOPHENONE	79.31	11428	WXCMHFPAUCOJIG-UHFFFAOYSA-N	C14H18N2O5	634161	15736	1715849	193342	96859.1	12923	14255	51340	63391	1280603	737445	818255
420	420	38.5308	15	ETHYL 2-ETHYLBUTYRATE	80.52	9573	MJGSLNIPTRPYJV-UHFFFAOYSA-N	C8H16O2	1-BUTYL-2-ETHYLHYDRAZINE	76.46	1945	ALNDIBLAORBEAX-UHFFFAOYSA-N	C6H16N2	LEVULINIC ACID	74.93	11606	JOOXCMJARBKPKM-UHFFFAOYSA-N	C5H8O3	223828	120092	2945349	75239.1	96411.8	79126	72985.8	145862	294529	84708.8	146691	2246067
317	317	33.0706	15	D-(-)-Ribose	80.48	13573	HMFHBZSHGGEWLO-SOOFDHNKSA-N	C5H10O5	D-(-)-Arabinose	78.32	14290	SRBFZHDQGSBBOR-ZRMNMSDTSA-N	C5H10O5	D-(-)-Ribose	78.13	13576	HMFHBZSHGGEWLO-SOOFDHNKSA-N	C5H10O5	1280.2	1241.97	130742	1485.67	2093.09	1999.5	3943.75	5081.47	6426.42	1158.02	11051.3	134907
452	452	42.179	15	PICENE	80.23	13278	GBROPGWFBFCKAG-UHFFFAOYSA-N	C22H14	PICENE	80.23	13279	GBROPGWFBFCKAG-UHFFFAOYSA-N	C22H14	4'-TERT-BUTYL-2',6'-DIMETHYL-3',5'-DINITROACETOPHENONE	79.03	11428	WXCMHFPAUCOJIG-UHFFFAOYSA-N	C14H18N2O5	673502	775594	11787325	9652.68	5077.77	181308	376065	656404	199570	259881	461050	498922
92	92	15.6372	15	METHYL METHOXYACETATE (1,1,1-D3)	80.2	5591	QRMHDGWGLNLHMN-UHFFFAOYSA-N	C4H8O3	2-METHOXYETHANOL	79.9	8597	XNWFRZJHXBZDAG-UHFFFAOYSA-N	C3H8O2	4-BROMOPHENYLBORIC ACID	79.81	12812	QBLFZIBJXUQVRF-UHFFFAOYSA-N	C6H6BBrO2	30248.4	11611.3	163960	48825.3	51107.9	41964	57758	23355.2	6067.36	55876	59024.9	432551
596	596	54.1283	15	1,1,3,3-TETRAMETHYLDISILOXANE	80.15	9939	NVYQDQZEMGUESH-UHFFFAOYSA-N	C4H14OSi2	1,4-BIS(TRIMETHYLSILYL)BENZENE	78.42	12639	NVRBTKMAZQNKPX-UHFFFAOYSA-N	C12H22Si2	TERT-BUTYLBENZENE	73.13	13168	YTZKOQUCBOVLHL-UHFFFAOYSA-N	C10H14	23978	46550	415808	12728.4	39836.8	17507.5	13033.1	18069.9	23769.8	15243.4	14719.9	389467
614	614	62.2135	13	Pentanoic acid, 2-propyl-	80.11	1124	ZGZYLBZPKMNKGH-WZTVWXICSA-N	C11H24O2Si	HEXANAL ETHYL PENTYL ACETAL	73.9	10171	QPXFDYQXBUGQMT-UHFFFAOYSA-N	C13H28O2	BUTYL ACRYLATE	72.59	6458	CQEYYJKEWSMYFG-UHFFFAOYSA-N	C7H12O2	6163.77	0	54006	5285.46	4994.06	4776.72	0	3611.76	5219.67	5604.25	5352.05	81589
151	151	21.1783	15	Pelargonic acid	80.04	13403	FBUKVWPVBMHYJY-UHFFFAOYSA-N	C9H18O2	NONANOIC ACID TRIMETHYLSILYL ESTER	77.29	2100	ISTGUORKGWWKMI-UHFFFAOYSA-N	C12H26O2Si	PENTYL CAPRYLATE	76.83	6467	GJWGZSBNFSBUPX-UHFFFAOYSA-N	C13H26O2	390907	243666	4107205	435644	448049	509007	444345	331837	375136	502147	503430	5890128
82	82	14.9943	15	2-(4-AZIDO-1-OXOBUTYL)-N-CARBOBENZOXYPYRROLIDINE	80.01	6733	COVIXFYTUPWGNP-UHFFFAOYSA-N	C16H20N4O3	N-(BENZYLOXYCARBONYL)-(S)-PROLINE METHYL ESTER	78.19	12331	BLQYEDXWEDWCNJ-LBPRGKRZSA-N	C14H17NO4	(2S)-N-CARBOBENZOXY-2-(4-(1-ETHOXYETHOXY)-1-OXOBUTYL)PYRROLIDINE	77.41	6735	YWVPRAFNXRNGAE-DAFXYXGESA-N	C20H29NO5	886.092	584.651	2.11567e-08	31548	75201	68746	92206.5	28117.7	2448.93	128220	121466	1000156

## Sheet: results_ match factor > 80%
	A10_CA	A12_CA	A3_CA	A1_nas	A2_nas	A3_nas	A4_PIN	A5_PIN	A6_PIN	A8_NAP	A9_NAP	A2_NAP
	CA	CA	CA	NAS	NAS	NAS	PIN	PIN	PIN	NAP	NAP	NAP
FURFURAL	33979.6	23662.3	3.47994e+06	24953.5	23427.2	25989.4	43430	84582.4	105913	24829.3	30791.7	3.2339e+06
Glycine	2.75008e+06	3.83665e+06	2.46323e+07	3031756	2.24964e+06	1460493	1.58651e+06	1.93153e+06	3.03562e+06	1987546	291976	28030764
Isoleucine	70673.2	21278.7	1073437	4535748	3970137	4470509	3891795	321619	68867.3	5390109	3000358	49605848
L-Norleucine	1.03951e+07	1.1362e+07	94237811	1.31096e+07	1.44664e+07	1.1626e+07	1.04249e+07	20617932	2.68656e+07	1.2818e+07	7.23986e+06	1.02594e+08
1,3-DI-TERT-BUTYLBENZENE	152.573	112.703	1656639	179.129	132.466	53.2685	357.905	250.904	330.594	107.04	149.541	3376436
1,3-DIMETHOXYPROPANE	180700	309565	2.52756e+06	1.94001e+06	2.18446e+06	329591	978438	16438.4	232477	252605	315537	2.98723e+06
L-Alanine	49.0745	1250.13	7245.92	579544	48930	280.39	149324	311.147	356.829	1663.29	5225.38	6276589
Proline	2.10379e+06	2.43646e+06	1.93186e+07	2.07415e+06	1.55172e+06	1.09774e+06	1.05546e+06	1.94478e+06	3.1326e+06	1.03018e+06	1.15023e+06	1.28804e+07
Valine	252315	54847	3401863	2021056	2350066	2124621	2070681	258958	62859	2632248	2310120	6377516
Triacontane, n-	36052	37703.1	291638	24145	25713.9	25470.9	25618.5	22489.7	36955.3	34358.5	28709.8	252808
L-Valine	4.47958e+06	7379717	31690603	5124128	3.7897e+06	2.59601e+06	4129839	2.1328e+06	7626382	3.29175e+06	2.26889e+06	22157658
L-Isoleucine	5174178	5395686	50490181	1511072	2896096	1216880	2196070	4962218	6601466	1479363	3546331	19159452
METHACRYLIC ACID	554433	412801	5722586	2875708	3049751	3157274	3566632	1416056	148592	11257	62906	66480
L-Ornithine	1046288	863691	6752490	604798	1248910	914073	1066392	1242468	1180117	1233588	1123538	8330683
ETHYLENE GLYCOL DIACETATE	2.88849e+06	1.07799e+06	31405725	1323859	1.64992e+06	908914	551551	1.67947e+06	1.65299e+06	767409	1.81167e+06	1.94677e+07
2-Hydroxypyridine	456625	456665	3365684	416108	455170	469871	444609	418175	458376	513349	586243	3355492
Tryptamine, 5-hydroxy-	1154642	1174331	8.53802e+06	1.34611e+06	989557	1116495	1.1847e+06	1.19942e+06	1429257	1.16622e+06	1.38597e+06	1.13116e+07
Oleic-acid-amide	483403	555169	5.71579e+06	407630	465049	466638	623902	508377	595489	536276	436612	3701924
Lactic acid	55863683	63894579	330575478	12669964	17126064	34648316	32234913	45740269	59708364	46383391	43572532	174809715
BICYCLOHEXYL	4.70892e+06	7.61781e+06	3.99465e+06	153235	267287	2.28793e+06	1.32687e+06	3722963	4360045	1.3652e+06	3.18075e+06	1.59989e+06
L-(+)-Lactic acid	1.7619e+07	2.24541e+07	179161328	14676319	14192436	17689053	26448706	9.69339e+06	38102902	25951013	21680361	110240715
5-FLUOROURACIL	299038	250937	1743571	399092	419978	389782	278243	153748	247487	387178	249014	5481013
Hexacosane, n-	5.2332e+06	4.64651e+06	2.30043e+07	6.26997e+06	7.03591e+06	4.42593e+06	6.50716e+06	4.12814e+06	5.14777e+06	9.04014e+06	4.67783e+06	7.85681e+06
L-Methionine	2.30808e+06	2202853	11463211	2685881	2526162	2028807	1.93906e+06	1056111	1038846	2245134	1.87517e+06	30764636
indole-3-lactate	206895	390535	1643408	230712	343966	339678	479117	436747	600998	416685	272844	1225218
Heptadecane, n-	285517	245161	882198	193715	283550	40750	166222	184655	15735	45965	229346	913981
Furan-2-carboxylic acid	167.366	183.409	4183.38	39691	11539.9	4631.58	2905.48	901.122	261.691	1580.96	1635.67	64178.9
L-(-)-Proline	671514	652948	15122511	353421	516100	247093	399096	359483	3658539	309987	395342	2953802
HENICOSANE	98686	86961	350763	84427	77129.1	84645	49877	58816	111012	87947	89606	322252
Tyrosine	361557	464515	1.43589e+06	1.54834e+06	2.06785e+06	2.2815e+06	2.16754e+06	1.01821e+06	303034	2.44208e+06	1.19436e+06	14776145
Glycerol	5165479	4977127	36350816	6464616	5486673	6798071	7204089	5004895	5750190	10084311	9864659	51086426
TETRADECANE	26742.9	30505.8	304034	14292.7	14828.1	15213.8	22764.7	33709.4	39135	18517.1	17110	579788
DODECANE	23474.4	19362.6	610170	16284.2	15716.5	15985.4	22341.1	25312.1	23752.1	17941.6	19493.4	597521
GLUTETHIMIDE	6.74079e+06	4.79709e+06	41266290	7.3599e+06	7.20047e+06	4.06747e+06	6.86914e+06	7.81716e+06	8.44028e+06	7.99762e+06	8.36981e+06	40839796
2-BIS(METHYLTHIO)METHYLFURAN	131486	118578	1820771	110213	135947	141775	141915	101858	77775.3	174412	181017	1794431
Heptacosane, n-	200314	183035	838330	133039	158047	113661	129449	141216	193446	212745	195815	860348
Hexatriacontane, n-	9900	11716.8	98483	4840.42	7475.98	5946.05	5205.39	5401.36	8601.28	7498.18	6642.33	93013
Tetratriacontane	29308.8	24324.2	213154	22321	24004.6	21297.6	17837.3	19913.6	24034	22460	20325	200738
TRIMETHYLSILYLSERINE	1700200	1871505	22415817	1504196	2202404	1588872	1183918	1421402	1519402	1513811	894433	25046495
L-PYROGLUTAMIC ACID-DI-TMS	243955	467037	678276	9754.44	2740.51	25285.5	49790.3	229163	1472764	28895.3	682.955	107383
GAMMA-BUTYROLACTONE	412492	270369	4772442	24190	17081.4	313815	2468.12	1067252	157440	63400	493196	321190
1-OCTYLSILATRANE	2.81515e+06	6.95031e+06	3.35393e+07	6.73311e+06	6.6906e+06	4.8076e+06	5.59368e+06	4.42747e+06	5.40665e+06	5.40482e+06	4.71029e+06	6.87715e+07
Tritriacontane, n-	38706.8	38758.2	110980	14764.6	28917.9	26136.4	8895.25	22927.6	45694.4	41501.2	29873.1	118990
DL-PARA-ALPHA-BISOXY-PHENYLACETIC ACID	2018.31	1537.66	34523.8	7023.58	6490.3	3623.12	4385.28	3317.63	1952.01	2922.83	4127.3	59931
OCTADECANE	135074	146688	796072	131141	109746	140675	136022	115911	134472	154381	157459	711887
PROPYL BENZOATE	6.16738e+06	5.01957e+06	1.22858e+07	151077	129319	110014	471772	1444410	1.27603e+06	1.41734e+06	3.25315e+06	1.33593e+06
METHYL TETRADECANOATE	55113.1	34751.8	759090	396789	311457	161752	170999	137976	118774	94538.8	109564	838234
4,4'-BIPYRIDINE	4.47491e+06	1.83774e+06	4.75736e+07	5.7709e+06	3.99293e+06	3.24461e+06	4.03089e+06	1.8315e+06	3.39367e+06	3.22417e+06	4.82016e+06	6.75698e+07
L-Prolinamide	1040471	870050	6887596	790637	1428455	1102880	1190590	1292813	1577130	1212890	1137096	8407739
1-ETHYL-1-ISOBUTYLHYDRAZINE	893648	573732	10817281	151540	489708	367299	20379	8549	631327	330681	79122	9572646
1,1,3,3-TETRAMETHYLUREA	63919	61613.7	61843.3	22797.8	43247	88562.7	84476.4	5273.02	2909.11	75049	22690	72696.9
4-Hydroxypyridine	23851.4	22849.4	463498	100592	109941	108988	105735	79551.8	26821.7	99800.2	114302	942962
Pyridoxamine	109766	64546.9	1484717	60454	118752	94351.1	73271	71248	90075.1	92425	170237	1985412
2,2,4-TRIMETHYLPENTANE	2404.66	647.469	134624	3272.32	2073.05	8622.95	2251.5	216.944	2574.28	10034.9	92906	67581
DL-Pipecolic acid	3293905	770182	39502745	5985403	4800023	5117355	4644468	1679771	2602394	3520935	5366882	62019906
1-HEXANOL	26921.5	25978.9	195165	94474.2	70513	92214.1	117474	47086	7639.33	106906	24929.2	272306
Norleucine	81773.4	74706.6	287952	247833	102083	143690	112690	28128.4	27931.8	115226	66445	293941
1-(2-(3-CYCLOHEXENYL)ETHYL)SILATRANE	9.01265e+06	8.70018e+06	9.10366e+07	9.0076e+06	8.64609e+06	8.42531e+06	7.60066e+06	8.93012e+06	1.38676e+07	1.07684e+07	9.53661e+06	72990129
L-Serine	2.35754e+06	1449977	4569400	2215125	2676106	2.32222e+06	1784942	655421	1.27754e+06	1638000	1.64708e+06	31097750
1,2,3,4,5,6-HEXA-O-TRIMETHELSILYL-MYO-INOSITOL	1476147	1110788	14798270	1341197	1900801	1115107	1223505	1162093	1830302	1612480	1894422	20936750
ISOPROPYL ACETATE	34310.8	18118.9	261189	3761.47	3965.17	36756	11817.3	22878.7	1981.4	26905	155141	426566
Pyroglutamic acid	14379.3	2562.55	143222	203463	94051	194926	169440	11809.6	503.74	151679	244989	912217
3,4,5-TRIHYDROXYBENZYL METHYL ETHER	251846	256388	478164	445.13	8523.62	6149.85	7998.17	74610	116696	8239.15	4250.71	402.08
BIS METHANE	532917	384449	3816614	687842	931251	321305	418935	755173	554199	533424	608944	8628249
D-Glutamine	26792.1	9375.99	283619	100435	48612	21894	16825	11856.1	46755.2	6554.8	4651.95	362078
PENTADECANE	127541	114459	637588	102019	107080	97453.8	109399	106627	163409	129431	133580	831199
2,2-DIMETHYLBUTANE	3.37366e+06	3.06387e+06	6.00428e+06	2.32584e+06	2.85388e+06	2.74801e+06	2.76185e+06	2.50452e+06	3.34437e+06	2.94622e+06	2.99849e+06	1.21163e+06
N-alpha-Acetyl-L-Lysine	167435	261067	1.23083e+06	1.09837e+06	1.57451e+06	1.71257e+06	1.42977e+06	518902	161559	2000628	1133906	15772343
TRIPHENYLMETHANE	141720	137203	210491	507.335	6787.52	376.171	7731.95	91866.6	158192	857.311	21322.8	106082
AMOBARBITAL	44722.1	55550.7	339920	18470.9	69816.8	23636.9	35661.9	48126	96090.5	76583	37654.8	402364
Lauric acid	6784.54	5098.53	141510	22026	14064.6	16008	16297.6	6404.87	4153.65	15523.4	10703.6	276153
ETHYL PYRUVATE	88458.5	510811	13678852	263220	188560	479904	235030	345033	107492	247559	459863	11025690
MALEIMIDE	7475.69	7565.89	693705	3152.02	6828.99	6903.29	4045.3	6952.1	12474.1	10907.9	8609.07	778239
Phenylalanine	239758	411720	3290385	1.56366e+06	1.60002e+06	2180839	1.19382e+06	1.05085e+06	104779	2249957	2969397	10620060
Niacinamide	124885	66655.3	1747785	98405	124814	82966.3	83268.1	103316	100103	98999.2	136380	2220082
Nonacosane, n-	54706	42317.6	495166	39122.6	39786.9	75438.6	37858.7	29110.3	34215.1	77737.7	67949.4	577356
TETRACOSANE	286995	218251	807914	236967	192945	189389	183514	182258	314669	221061	244763	767571
glucose-1-phosphate	1.05448e+06	801109	1.4056e+07	1.23871e+06	925501	868011	840664	1.37882e+06	1.18569e+06	779078	1.48089e+06	1.91846e+07
(-)-Shikimic acid	99704.6	124936	547484	101087	44826.9	59863.8	100936	86547.7	169946	92142.2	67791.9	528200
Octadecanoic acid methyl ester	187662	189391	679029	197528	324317	197880	61383.6	56734.3	86298.1	198871	232816	814539
ETHYLCYCLOPENTANE	389541	378361	5636450	260722	262382	126732	129033	346986	272642	164760	502889	5660698
PYRUVIC ACID ETHYL ESTER	856867	350578	10823439	122947	229135	14909	14919	9383	101420	140867	28969	5236205
L-Aspartic acid	331550	271405	5788396	372185	404296	374800	250295	209160	254156	348858	247023	7178063
beta-Galactopyranosyl-1,3-arabinose, D-	342586	489159	2.42601e+06	157209	617858	586638	592244	485279	459767	526903	718531	1.29089e+06
Phosphoric acid	379611	262627	9854322	478634	581373	602342	444340	269050	238164	608024	500940	14572008
Pentacosane, n-	171998	161310	557713	238082	1.09207e+06	274328	968814	165279	265954	486470	353498	1.32406e+06
Methionine	31032	26606.3	928298	104961	96189	141014	137306	77438	19554.8	123664	242468	1117600
L-(-)-Phenylalanine	4493158	2881299	51249967	4323353	6312695	3700113	3568921	2586443	2863319	6104343	5887490	87651094
Tryptophan, 5-hydroxy-	19642.6	6045.32	226309	3229.76	8041.62	3395.3	7563.49	4184.35	19922.8	3870.36	8631.2	286214
Alanylalanine	355317	385397	1074065	748390	331552	471848	612523	293569	617016	715439	343423	3121909
2,6-DI-TERT-BUTYL-4-METHYLPHENOL	1.46991e+08	1.80009e+08	457035587	1.15138e+08	1.73398e+08	1.73299e+08	1.31423e+08	2.00259e+08	1.9837e+08	1.36787e+08	1.57926e+08	523093060
2,4-THIAZOLIDINEDIONE	369453	245860	8389070	4720371	857560	314831	311234	218790	293468	292962	327547	11667294
TETRAMETHYL-2-TETRAZENE	9679.36	7678.72	45222.3	59789	71275	23958.6	62654.2	2887.53	76951.4	72708.8	47818.9	165631
DL-Pyroglutamic acid	2000825	1734866	38170922	1285408	1411003	3857293	296688	554294	2371014	524390	4353635	39470914
2-BENZYL-8-METHYL-1,2,3,4-TETRAHYDRO-GAMMA-CARBOLINE	265541	213890	1296562	20669.8	11583.3	15993.8	15771.7	159969	233301	13524	8427.77	56280.4
L-(-)-Threonine	7595493	5447544	31335153	5729428	6.49698e+06	5519791	5154530	3.56268e+06	5328650	6774797	4850590	74172678
Behenic acid	348014	238716	8.40581e+06	4848886	169721	315583	329851	204406	271489	245450	326352	1.1718e+07
D-(-)-Ribose	2.29281e+06	589126	1.78329e+07	1.16274e+06	1.19948e+06	1.08925e+06	1.15082e+06	456421	7.25907e+06	921693	873068	11445086
PYRENE	11384.4	5675.25	101166	4808.31	8002.32	7202.07	4689.23	4974.65	8149.26	8053.24	8765.98	99272
METHYLAL	29912.3	43256.7	770266	5709.1	12557.1	12504.2	29828.2	32151.5	26019	8236	6209	1036747
Cadaverine	56940	34017.4	345508	27517.1	64573	32420	19509.5	20807	26790.5	52005.9	64273	588632
2'-deoxycytidine 5'-triphosphate	31280.2	26140.1	298470	41147.5	44064.7	45905.5	52742.6	38650.4	26893	53168.3	36362	457625
TERT-BUTYL ACETATE	39421.4	38305.2	348955	33128.7	39322.8	36724.7	46063.8	39721.9	57217.2	41458.7	35809.6	307557
Fructose	385363	2611872	7146106	357779	400312	347178	785146	1970462	7445853	439951	530302	5722136
2-Hydroxyisobutyric acid	105893	105785	505186	34272	46512	49884	90318.1	93408.3	78093.4	56882.1	15335.5	170438
ETHYL CAPRYLATE	33941.6	35718	435253	26346.5	26585.4	17175	25474.8	28494.7	45807.1	20421	42641.9	268492
dihydrosphingosine	125641	54649	1165076	770086	569104	674858	605877	32403	66353.9	673291	858451	780105
2-TRIMETHYLSILOXY-1,2,3-PROPANETRICARBOXYLIC ACID TRIS ESTER	767508	551693	16054204	522312	886481	673059	22032	9520.52	24042.8	818409	1572637	21527799
METHYL STEARATE	174204	169366	467098	184399	58738	76046	40907.9	32306.6	40949.4	219570	239919	664305
Alanine	172505	170678	296180	78501	269394	160487	111339	173828	111883	294561	52148	2944375
METHYL PHENIDATE	12697.1	13229.5	91653	8992.87	10030.8	10945.8	10527.8	10740.2	15077.3	12807.1	12520	85604
Ornithine-1,5-lactam	233548	210268	13166054	97065	165006	24339	20733	41235	361994	11175.6	210.369	10952491
DIPHENYLAMINE	29286	15251.7	1134822	46171	33500	42504	44266	32327.7	25215.1	29415	51833	1238670
ACRYLIC ACID 2-HYDROXYETHYL ESTER	150634	265615	2888664	3.00095e+06	70774.4	377137	1787856	1.38639e+06	56033.5	127549	340100	4.35011e+06
1,1,1,3,3,3-HEXAMETHYL-2-PHENYLDISILAZANE	61746.3	61704.9	1034447	22177.2	30358.2	32591.3	37728.3	38246.1	65725.1	60545.3	52631	1137078
METHYL CYANOFORMATE	478771	157596	3955453	68538.6	175949	19630.3	26823.2	108640	450467	3135.64	22226.9	2146081
1,2-DIISOPROPYLHYDRAZINE	850205	555374	9968592	46312	455158	348498	158302	347354	516077	312669	10520	9457680
1,4-BUTANEDIOL	440743	487740	5138145	452174	56532	603150	494994	397953	490421	465262	387702	1070879
GLYCINE ETHYL ESTER HYDROCHLORIDE	10609	5348.51	15301.6	119354	73100.6	100714	63116.3	9903.98	421.545	146020	66308	185467
1,1-DICHLORO-4-PHENYL-1-BUTENE	81133	82293	621432	54990	73994.5	72295	85115	60972.8	85624.1	69328	78974	545318
TRIPELENNAMINE	131620	103318	1212198	117524	145551	93508	88015.1	102973	165780	106174	94546.1	1204096
Galactose	431513824	374031301	1049508664	264203733	238953794	211527732	3.34166e+08	445758717	3.36331e+08	220081983	3.98953e+08	1358418897
Pyrogallol	12120.5	10201.2	290507	36265	48986.9	23794	23132	31254	20263.8	13360	18459	432840
trans-3-hydroxy-proline	7.09257e+06	1.1437e+07	41537160	2.79861e+06	3.84996e+06	2.01969e+06	3.10175e+06	8.78301e+06	1.35846e+07	945596	5.11175e+06	33995637
phytosphingosine	2328379	2639664	17281395	1087877	1679291	1672501	2306106	1852650	2395289	2690727	2542946	21758773
METHYL DODECANOATE	20834.7	18879.3	235603	80288	51131	37613.3	32304.7	27555.5	32058.4	22785.2	23258.4	342350
N-alpha-Acetyl-L-Ornithine	28398.1	36548.6	282858	32160.1	86408.8	87153	74099	52958.6	14941.8	115923	302700	743243
BETA-OXY-CINNAMIC ACID	2425194	2082338	48272140	2.70705e+06	4029699	3247573	2796444	3040044	1338793	2746908	4136389	40910138
ALPHAPRODINE	669183	89273	2364789	748554	331552	471849	612523	239580	653529	715439	344350	3132034
HENEICOSANE	258725	170469	7848750	1.25926e+06	2.08921e+06	1.95057e+06	1.67142e+06	764067	665059	331614	384614	8136910
3,5,5-TRIMETHYLHEXYL ACETATE	607304	70445	5805664	5949	82285	933692	702986	544256	784689	610314	535416	4081900
L-Cysteine Sulfinic acid	15976.2	10233.7	478373	12560.8	15123.1	10819	13750.8	8630.83	17558.8	11442.2	14517.2	517593
OCTADECANOIC ACID	834459	904084	26019897	31383865	3.68305e+06	913821	1.57203e+06	1.60004e+06	2.69138e+06	1.4916e+06	1.10133e+06	58939443
hypoxanthine	131506	77168.2	1.86787e+06	90665	160057	97496.6	61155.1	98543.2	123284	89234.1	229829	2410376
beta-mannosylglycerate	81242	79091	838480	74166	92416.2	83373.8	87770	81156.5	110014	99611	86937	1149007
alanine-alanine	341472	207928	1623653	119856	241441	123797	213574	266180	571832	229468	267664	1090968
Ornithine	185841	157024	589513	122388	225338	79642.9	71381.2	145273	529172	28450.2	30204.3	345405
TRANS-DECALIN	8207.03	7704.67	63764	9441.71	9679.03	9574.66	10183.5	8525.08	7344.02	10885.6	11189.6	73701
ALLYL METHYL DISULFIDE	5041.8	6382	60471	6796.89	8735.21	8226.98	8251.31	7757.28	10033.5	7250.13	5802.89	84698
7-HYDROXY-4-METHYLCOUMARIN	1035495	1029699	204624	1100692	1169321	933322	847471	850816	1072625	1069344	667840	13440100
Carbodiimide (2TMS)	372582	415798	9120993	153866	458051	245846	273701	329618	589147	241006	21883.4	5616573
Hydroxylamine	2130.86	2581.79	13418.8	44973	2749.86	3832.23	3822.66	1521.54	1669.44	4620.41	4770.36	130243
2-TRIMETHYLSILOXY-1,2,3-PROPANETRICARBOXYLIC ACID TRIS	124674	105037	89815	59.9736	166.868	155.307	218.433	759.443	63578.3	104.043	89.3688	962.201
Pelargonic acid	724514	374890	7677540	870590	898636	1.01463e+06	881111	628241	701302	990462	1.01452e+06	11825350
allothreonine	279008	211908	3301865	1213656	879294	1266676	1067571	563579	128281	1348371	235662	9511176
1,5-DIHYDROXYANTHRAQUINONE	4008.88	4029.79	124053	5300.42	5391.19	5016.43	5808.73	4529.87	3133.36	6014.88	5713.18	88458
BENZYLHYDRAZINE	136278	168654	629305	27098.9	29296.1	31155.4	26974.1	115963	255153	30940	35764.1	228456
N-acetyl-tryptophan	357123	395318	1052985	239816	348294	423984	1653317	1675167	2021388	270787	433302	2792832
PROPANAL ISOPENTYL ISOPROPYL ACETAL	1427.43	859.395	27162.9	325692	98499.2	37092	20633.1	3746.92	531.863	4086.07	5735.09	519346
1-BUTYL-2-ETHYLHYDRAZINE	737597	495167	5462367	75033.1	439438	338008	121480	475938	818373	322312	599385	5145131
Aspartic acid	20091.1	14056.1	184421	65687	66938.6	86036	58370.7	29217.7	7966.09	72407	110057	749260
Eicosane, n-	11738.2	11507	64959	0	7690.01	9662.35	0	0	10256.1	11603.1	10319.7	51932
1,1,1-TRICHLOROETHANE	444888	333424	7048553	383984	419624	381017	441354	381659	186971	427685	511178	6220252
2-deoxyerythritol	18698.7	12387.9	401050	48967.8	28601	13200.8	19909.2	12923.5	17592.9	16035	27382.6	408424
BARBITAL	101332	19270.9	4961425	32959.7	22588.6	18215.7	48446.2	30512	216377	25316	12276.7	740813
PERMETHYLATED N-ACETYLGALACTOSAMINYL(BETA1,3)-GALACTOSYL-(ALPHA1,4)-GALACTOSYL-(BETA1,4)-GLUCITOL	33906	30095	234720	26917.6	33162.4	34686.2	32582	34532.1	41535	36083	35158.1	689041
METHYL (2R,3R,4S)-3-2,4-DIMETHYLHEXANOATE	1607.33	2024.1	171325	29915	15707.9	13330.5	10858.6	9291.21	13802.1	15307.6	20875.5	152154
Lysine	443703	156619	3945378	53027	166370	20669.7	28049.6	107860	453730	3820.49	20157	2176850
Acetamide, 2-phenyl-	10734.7	9007.31	191669	13046	14821.2	8818.84	8653.38	7902.04	11453.1	8478.37	9310.67	221187
N-ETHYLDODECANAMIDE	6390.15	6115.31	97146	5322.4	6537.5	5869.23	6091.14	5239.83	7527.48	7171.48	6663.04	97889
2,4-DIMETHYLCYCLOPENTANONE (2,5,5-D3)	44116.9	61710.4	339479	186164	131378	194747	508907	203553	77269.9	139549	215848	7727163
1,2,2,6,6-PENTAMETHYL-2,6-DISILAPIPERIDINE	1137395	1105630	11608720	850492	748818	801356	749606	689998	813821	829545	943898	8197552
ISOPENTYL PHENYLACETATE	0	0	33356	7948.33	9503.43	13734.7	12484.9	5699.05	9367.04	0	2260.96	25878
TRICOSANE	23507.3	22965.7	198853	18340.1	16398.5	25612.9	29990.2	25618.8	19641.9	31848.2	31067	204288
4-(2-HYDROXY-5-NITROPHENYL)PYRIMIDINE	6927.39	4548.06	129215	4221.43	7497.38	5059.13	2853.98	3565.38	4063.48	5718.07	8851.54	158034
Indole-3-acetaldehyde acetal	5969.18	4742.94	435309	8941.87	10655.4	10763.1	10578.6	6200.62	4865.52	10857.8	11375.7	1039469
TRIETHYLENE GLYCOL DI-2-ETHYLHEXANOATE	88555	80326	1292481	63621	88501	87940	79868	72287	103472	88000	93297	1305057
D-(-)-Fructose	14665203	21612686	48316898	12318588	13153375	58291	93195	20477390	26628120	16447144	4705812	44971034
Succinic acid	15662	8441.93	184945	42315	46273	35449	34118	18453.3	7519.6	25366.8	19648.8	364367
2-BUTOXY-N-(2-(DIMETHYLAMINO)ETHYL)-4-QUINOLINECARBOXAMIDE	127273	127586	1576640	136408	107077	115501	121384	126015	171895	124652	125831	1530454
BUTYL ACRYLATE	78525.6	71459.8	232295	71827.1	73174.9	74576.6	64070.4	58386.6	71145.9	77083	75195	199280
Cellobiose, D-	246540	265300	2.66362e+06	283566	378890	271171	257620	318758	473739	386362	301164	4032797
METHYL (2R,3R,4S)-3-(TERT-BUTYLDIMETHYLSILYLOXY)-2,4-DIMETHYLHEXANOATE	357.267	3043.16	370619	1144.17	1315.33	600.456	440.282	400.889	654.269	575.798	495.427	170530
Carbodiimide	90480.4	82671.2	1298013	64343.2	87527.7	89091.5	80073.1	75059.9	101344	88854.6	93840.1	1363866
TRANS-2-HEPTENE	150397	142218	2819232	149498	166612	185628	130508	174928	137200	178724	161919	2881032
6-deoxy-Mannopyranose	6.60697e+06	6.52113e+06	58763759	5.74616e+06	8.2259e+06	7.48776e+06	8.70692e+06	7.17224e+06	8.61482e+06	9.05355e+06	7.55736e+06	78038059
TETRAISOPROPYL-2-TETRAZENE	6334189	4417210	45070468	5997037	7270829	7205029	8393607	1007180	7022648	8483549	948786	8872762
Tryptophan, 5-hydroxy-	13070.8	10887.2	225056	11761.6	12823.8	14173.6	13689.1	14205.4	24154.1	16041.5	16820.4	292880
3,5-DIMETHYL-1-PHENYLPYRAZOLE	30684.3	18966.2	457580	22280.1	26250.3	27782.8	19641.7	18565	20789.4	32185.9	46045	428905
4-(3-(4-(2-TRIMETHYLSILYLOXYETHOXY)PHENOXY)PROPYL)MORPHORINE	8961.63	5852.64	167987	3777.64	8357.63	7329.15	5824.68	7436.28	9099.93	8988.38	13588	118578
3-METHYLENE-5-PHENYL-5-TRIMETHYLSILOXY-1-PENTENE	66064	159629	86481.3	677.339	535.111	100.625	5600.88	78204.6	212369	94.3528	189.697	31918.6
PICENE	2.82291e+07	3.61448e+07	1.77813e+08	4.23627e+06	1.10343e+07	2.86156e+07	9.7822e+07	1.1444e+08	1.57356e+08	3.10091e+07	4.60471e+07	1.60453e+08
ACETIC ACID TERT-BUTYL ESTER	10379.7	12441.9	172674	7360.56	9055.59	9404.74	8924.19	8409.95	11686.4	10999.2	9563.47	158299
PENTAMETHYLBENZENE	477.593	0	29524	0	0	0	0	0	0	186.476	0	30763
ETHYL 4-AMINOBENZOATE	151.555	560.097	93.9886	181547	189526	196565	195429	198.593	3.88883e-08	210592	217442	1754734
PHENELZINE	358260	344854	2101833	268389	324203	321337	314253	256259	392400	303560	314147	2426487
METHYL 2-HYDROXYDODECANOATE	3049.65	2413.71	189076	1464.67	1227.09	3465.27	2399.45	2044.92	358.112	5558.65	4890.52	206864
1-(2-DIETHYLAMINOETHOXYCARBONYL)-1-PHENYLCYCLOPENTANE	100594	373680	1513550	4722450	4054288	4892198	4338792	1669310	107994	5361577	2149190	13179105
Mannitol	590470	434013	485736	875279	984180	952602	729962	888766	522854	696924	945380	780773
BENZOIC ACID MONO	621035	624133	5.05968e+06	520350	590454	567552	553938	465750	641803	540711	564634	5904629
p-benzoquinone	13618.9	13173.9	451871	15057.8	17635.3	17474.2	18211.3	12719.2	8461.17	21915	21247.5	561610
OCTANOIC ACID	58182.8	45705	379669	74792	54106	78203	89975	46456	34043	103783	98196	963963
Arginine	168310	122884	1.61782e+06	194680	194524	145240	105953	145458	188490	160573	178532	1.59564e+06
METHYL HEXADECANOATE	1141.72	268.56	85250	14599.1	1424.27	611.852	1077.11	686.538	850.941	255.293	154.726	308956
Cellobiitol	35897.1	37194.7	430785	36103.7	43822	40155.7	40098.7	35365.8	49484	47800.1	43157.5	556732
1,1,2,3,3-PENTAMETHYL-5-(1-METHYL-2-HYDROXYETHYL)-INDAN	3414.47	3658.01	208160	8235.25	8428.14	6142.43	6852.69	3948.28	4522.29	4508.21	3920.02	104867
Iminodiacetic acid	60364.7	39072.5	696771	186002	59080	60330	44605	54926.8	283822	66705	109241	456585
L-Cysteine	49837.4	38721.3	1070210	36043.7	48914.8	28506	13329	23636.3	61667.5	29774.6	98836.3	1559228
2,5-HEXANEDIONE	87039.6	90230.1	302563	90729.8	120559	10219	99751.2	4347	60513.7	17724	97626.9	1227607
ETHOSUXIMIDE	313.393	230.733	1124.81	1786.66	3888.25	4189.58	6390.03	38.7161	433.861	5522.16	13369.8	150856
3-METHYL-1-PENTANOL	190058	112705	857312	74333.9	159149	54000.2	63650.7	65914.2	59100.2	75109.3	102614	976479
N-PROPYLDODECANAMIDE	5862.48	3642.55	86100	3885.23	4354.71	4128.31	3302.56	4184.05	8053.12	4169.14	9468.18	102081
(E)-2-METHYL-2-BUTENEDIOIC ACID BIS	51389.2	16203.9	610927	126140	17333.7	139068	107278	34167.9	15255.5	94703	78886.6	1964703
DIMETHYLDI(3-THIENYL)SILANE	58472.7	59752.2	193433	225818	299089	164382	188762	60816	34184.6	145518	60303	469105
Calystegine B4	943408	598128	12137444	611777	517971	828287	531218	771903	882669	534430	1528112	18980308
PHENOBARBITAL	1848.25	1594.96	13807.2	2288.52	2116.83	2310.7	2392.87	1710.81	1016.61	3112.35	3006.16	25495
3-PHENYL-2-(TRIMETHYLSILYL)OXYBENZOIC ACIDTRIMETHYLSILYL ESTER	647557	520537	4755373	402037	545872	555005	450921	474849	713792	587191	600600	5324991
Myristic-acid-amide	66239	47958	859321	130082	92178	50604.6	64788.4	48332	43239.3	53683.7	85350	1627866
N-METHYLFLINDERSINE	75730	49213	967188	34640.5	30153	55414.4	57844.7	24355	36213	17053	103695	822029
CIS-2-HEPTENE	16226.7	12824.5	231838	7192.53	8423.75	9058.17	6929.12	9760.16	10662.5	10739	22017.7	250163
1,2,3,4,5,6-HEXA-O-MYO-INOSITOL	1550485	1782101	15376562	1322133	1576143	1628826	1877466	1492062	1915402	2326759	1913430	20403927
Kestose, 6-	138821	134335	2094386	139385	268921	144861	160731	154437	203612	219889	182245	2.40671e+06
Glutamic acid	155042	19099.9	6692526	199335	87790	108171	91129.8	34843.1	131411	107522	172457	1109350
2-ETHYLHEXYL ACETATE	31336.2	30416.2	360791	47916.4	37748.9	20063.2	26092	30811.5	53454.9	39388.9	44870.6	234590
Galactinol	1390711	3435397	885068	1440917	1794399	1847500	2135649	2339580	561535	2320673	2673222	20386521
Hexadecanoic acid	345890	207539	8345054	3307580	742829	249403	306709	186031	274805	293084	312522	11583329
OCTYL ACETATE	18668	16312.3	193289	50473.5	33284.4	29546.8	40678.7	21825.8	25616	22719.2	32383.4	227521
Methyl Dopa	12045.8	10152.3	103874	56568	17269	13806	7661.52	8218.76	8481.5	11961.5	14472	132800
1,1-DIETHYL-4,4-DIMETHYL-2-TETRAZENE	3845.92	2132.35	78523.1	5897.07	4824.7	6110.03	6256.84	3708.3	1194.56	8114.72	32060.4	143371
N-Carbamoyl-L-Aspartic acid	12683.3	11097.2	208138	65145	65393.4	86626.9	56452	29321.8	1082.74	75800.7	112920	715913
8-ETHYL-4,6,6,8-TETRAMETHYL-3,4,6,7-TETRAHYDRO-1H-CYCLOPENTA(G)-2-BENZOPYRAN	49388.3	678590	2.74607e+06	326715	60099.4	552663	1.94957e+06	1.9987e+06	3.3261e+06	2.38049e+06	91230.6	1.30637e+06
2-PHENYLPYRIDINE	562229	362146	7277230	601569	526896	538635	563642	330579	310690	586956	132501	5072143
Adipic acid	10071.8	5921.91	229596	27280	26590.8	13155.5	13892.8	10668.6	10312.3	2558.96	10470.9	208593
DI-N-BUTYLHYDRAZONE ACETONE	63.4674	7.28471	948.18	7173.32	8101.98	0	3752.36	30.7951	111.177	6665.2	13216.1	114294
1-HEPTENE	217664	178546	2783685	171124	178145	175692	160944	198860	140234	182287	57307	2852668
Eicosanoic acid	3936.27	2442.64	84072	540032	27321	3688.47	2517.32	1959.76	3509.04	3251.15	2391.4	275093
Diethanolamine	128497	80138.5	2397895	40879	118714	85962	99215	128032	164347	117992	263427	2339078
4-ETHOXYCARBONYL-5-METHYL-6-PHENYL-2-(PARA-TOLYL)PERHYDROPYRROLO(3,4-C)PYRROLE-1,3-DIONE (3A,4-TRANS-6,6A-CIS)	107625841	38878230	339135494	137352865	117455852	143651397	150508581	29335660	44552584	52902192	109408662	389806092
ETHYL 1,1,3,3-TETRAMETHYL-1,2,3,4-TETRAHYDRO-GAMMA-CARBOLINE-5-PROPIONATE	312123	209214	8028350	4586045	717999	294826	278390	178643	276563	241180	287489	10846056
N-Methylethanolamine	12947	82286	2073176	46461.8	39167.8	79680	40245	86147.4	95205.8	34354	123779	3474156
4',5,7-TRIACETOXYFLAVONE	20901.6	20426	199577	24508.5	33704.4	31279.4	30535.9	26631.5	32638	28998.9	21341.5	204692
Mannosamine, N-acetyl-	3423.41	5571.58	413275	4540.69	4412.79	3214.43	1981.67	2013.8	1012.34	1169.73	541.712	175841
4,4-BIS(PARA-(OXY-PHENYL)-VALERIC ACID	26081	21056.8	188168	18059.8	27524.3	19246.3	22767.5	20575	29571	24530.7	27119	220780
D-(+)-Maltose	17619.6	18503.6	214139	22032.4	24097.4	20529.3	20407	17052.3	28854	27799.7	16371.4	263852
7-ACETOXY-6-METHYLCOUMARIN	892226	920882	10089740	515687	981269	308830	279413	1079513	863117	908013	653666	13366815
6-Hydroxynicotinic acid	31698.2	28379.6	600122	15481.7	18315.2	19242.2	22198.2	20528.1	22962	33510.5	38438.9	556191
Cysteine	146192	72392	2377555	102786	93359	81950	50638	58007	108138	89176	98239	3533892
4-NITROPYRIDINE-N-OXIDE	27208	27749.8	306976	17880.9	20482.7	22071.8	22118.2	27596.8	43106.1	22549.7	32200	185541
3-METHYLENE-5-PHENYL-5-1-PENTENE	179399	169930	524220	774286	962383	924595	755235	260195	134527	1055520	314547	7664380
Oxalic acid	504620	568844	881311	514062	487324	558905	569980	540053	739484	675346	457087	150842
2-Phenylpropionic acid	12221.7	7716.08	351519	22121.7	18427.3	28653.7	20664.6	4103.11	47674.3	34655.2	106176	628163
(2S)-N-TERT-BUTOXYCARBONYL-2-HYDROXYMETHYLPYRROLIDINE	11467.6	5692.64	108667	16979.5	10786	13198.4	12916.2	15228.1	7206.06	14335.4	25525.7	116862
1-INDANONE	1604.17	1070.56	299798	5208.09	8255.45	3288.99	3450.7	2610.08	3985.77	1575.26	661.062	323600
1,1-DIMETHYL-2-PENTYLHYDRAZINE	115618	161134	1222713	99620	163863	208570	191272	137288	70229	213425	92785.2	1433467
2-METHYLPENTANE	19187.2	14330.3	39448.2	7155.56	3481.24	1567.66	329.673	7007.09	9627.57	4683.16	1012.2	72830
2-monopalmitin	1284675	1223236	10476959	829643	1106961	1.05819e+06	1745747	1481826	2139250	1098753	1171424	10383662
Lignoceric acid	6553.8	1994.98	85125.1	102938	11191.1	5899.31	3375.27	2736.56	5228.5	6804.45	4931.96	46672.3
METHYLSUCCINIC ACID BIS	1484.22	646.574	224969	22303.9	18669.7	14625.8	10220	7692.93	5186.1	4679.65	3252.39	550419
N-ethylglycine	490341	505220	19071555	400995	740175	553261	3.50514e+06	443002	2.95883e+06	500581	367615	6482631
METHYL (2R,3R,4S)-3-(TERT)-2,4-DIMETHYLHEXANOATE	5602.32	1730.08	62092.4	10394.2	11553.6	2483.69	1489.91	849.274	2813.24	3972.04	12705.3	91466
3-BENZYL-2-HEPTANONE	1754768	1098682	7678605	1179831	105001	1366473	53440	2290862	2552131	2195748	1351643	7934819
L-Asparagine	59573.1	60532	1067636	38186.3	64948.2	43433.6	52518.1	59943	94069.8	54777.9	56009.1	946006
4-ISOPROPENYLBICYCLO(3.2.2)NONA-3,6-DIEN-2-ONE	82095.3	120840	1456289	112947	129942	135366	44890.2	2.87468e-08	212112	173440	1490990	6020565
9,10-DICYANOANTHRACENE	18921	15693.1	182459	23144.3	19190.4	21157.2	20852.3	16761.2	11920.6	24985.7	28268.7	202043
METHYL 1-BENZYLPYRROLIDINE-3-CARBOXYLATE	37261.7	24398.6	596977	39165.6	54099.8	55046.2	25432	21361.6	17923.4	53751.2	111743	947901
DL-2,3-BIS(TRIMETHYLSILYL)OXY-PROPIONIC ACID TRIMETHYLSILYL ESTER	2071.35	1600.28	40290.9	6105.37	8831.12	8448.26	8902.71	4648.49	1093.12	6591.98	6461.3	93369
N-CHLOROMETHYL-2-PYRROLIDONE	34865.7	72033	769528	28166.8	44277	43384.9	34324.2	9249.27	11783.3	45185.8	117584	1069682
Tetradecanoic acid	61133.6	21559.2	888870	18785	10557.6	17988.9	16134.1	2153.2	2455.38	21564.2	96131.4	1226724
METHYL 2-(N-((4S)-4-(1,1-DIMETHYLETHYL)-2-OXAZOLIDINONE-3-CARBAMOYL))AMINOACETATE	4631.73	3279.95	200041	9765.33	7745.37	12436.6	7206.01	2168.31	20550.8	12644.1	41374.2	119399
METHYLHYDRAZONE ACETALDEHYDE	518947	692008	6340654	271982	282739	675919	561500	682987	480845	662104	707775	2223683
Sphingosine	385668	2.08647e+06	8.35303e+07	1.2085e+07	1.44047e+07	1.56863e+07	1.39133e+07	1.41617e+07	1.67564e+07	1.66319e+07	1.24953e+07	107963242
4-Aminobutyric acid	85544.9	92005.9	370114	186332	156377	141981	112118	107615	185821	130833	218350	2178761
Threitol	34113	36974	393157	58089.8	44225.3	51233.4	67747.8	33880.3	21670	58262.9	56116.7	458125
N-methylglutamic acid	38874.4	8479.98	679609	26042.1	33025	35494.9	29506.8	10352.7	64461.5	37295	114789	1079849
1,3-DIMETHYLBUTYL ISOBUTYRATE	34605	22859	267821	52759.2	58770.9	61082.7	46189.2	53904.3	75170.5	76961.9	87299.9	202432
TRIDECANEDIOIC ACID BIS	1068.1	2694.66	51016.7	43968	28803.6	15430.9	13351.6	8051.75	7009.08	6061.67	7222.24	74117.9
TRIBUTYL PHOSPHATE	0	0	48283	0	0	0	0	0	3859.53	0	0	58885
N-BENZYLETHANOLAMINE	7248.4	4739.78	51882.7	9204.14	9191.92	10005.5	13747.3	8962.81	7048.47	11447.1	13579.7	96634
OCTADECYL 3-(3,5-DI-TERT-BUTYL-4-HYDROXYPHENYL)PROPIONATE	24426.5	17021.5	129343	20043.7	15907.1	19723.5	20258.5	27406	33885	22102.6	24950.8	125429
ISOAMYL BENZOATE	68381	48028	251772	20251.4	24911.5	51548.1	41052.4	62760.3	46022.7	50812.5	18420.2	176826
3-OXY-2-NAPHTHOIC ACID	23210.1	12662.4	322000	91050	75327	43952	52511.6	28928.3	27879	25618.9	26046.4	448978
2-THIAZOLONE	9846.02	14140.2	115243	10355	12204.5	9359.67	8825.68	9934.19	2628.59	18401	14654.2	139541
ISOPENTYL CAPRYLATE	303858	185180	4262455	442245	456576	517332	464584	295007	367427	514112	503430	5926092
ISOXAZOLE	12224.3	12555.4	83321.2	33804.9	51946	8202	34827	20187	2972.34	62547	83826.8	298359
Testosterone	30520.1	27577	385929	29137.5	22426	29615	32317.3	29640.5	59229.5	33991.2	34304	368360
HEXANAL BENZYL ETHYL ACETAL	7668.65	6465.15	40281.8	4519.16	4485.46	4088.33	8207.76	5139.04	7134.9	6088.05	6117.1	33180
D-(+)-Galactose	32238721	30841047	120918401	40962991	6383124	6641413	41647726	40197507	36601448	48395256	33628824	22328178
Palmitic-acid-amide	126968	129191	1794722	157574	214347	150816	108065	120154	83111	151101	178463	2036519
3-PHENYLTROPIDINE	17221	39507.7	73135	3686.61	3712.28	2728.39	2628.4	15376.4	51653.8	2946.9	2753.41	53578
Arabinose	17824051	25062580	62364277	13787114	15296316	16549274	17904189	23967081	32487315	18783032	402259	54301838
PROPYL ISOBUTYRATE	2301740	1581817	3104170	1386190	1494156	604612	966674	1995447	170622	1619837	2848878	2450241
N-ACETYL-ALANINE METHYLESTER	1134.75	2038.71	137059	15683	99296.1	205340	159089	25870.3	11058.4	273327	180830	1188772
1,2,3-CYCLOHEXANETRIOL	36502.5	28277.4	31418.6	76650.4	129387	122729	61041.6	74441.8	6305.98	15648	31167	131968
hippuric acid	15667	15466.4	59680	11400.2	10044.9	12656.3	12982.2	11124.7	20170.8	11606	13878.1	81865.6
HEXETHAL	25530.5	14238.8	1329979	17261.8	43476	47065.8	59382.4	29715.9	9749.8	67522.9	169980	1583782
1-monostearin	3396273	3298054	15035610	2521841	62737	2756703	3020422	2650802	3646057	3085969	2968299	15677058
2-SEC-BUTYLCYCLOHEXANONE	9546716	11985615	44792685	92592.5	8993235	10807184	10163271	27678357	12159518	19901105	12918311	45590554
TEREPHTHALIC ACID	182411	490587	1162095	1549.47	25696.3	19818.1	52847.2	283471	367889	163350	212002	10672.1
4-(3-FLUOROPHENYL)PYRIMIDINE	6374.32	46560	236868	42056.2	22624	10808.3	81861	56609	39761.5	8818.59	25339	449543
2,2'-BIPYRIDINE	1811180	4.78599e+06	4.95458e+07	8064563	4.85511e+06	5.5333e+06	4.65996e+06	3.57719e+06	4078599	4.97307e+06	8.36558e+06	66609418
METHAPYRILENE	73442	46878.8	249910	2169118	2176092	2527056	46593.7	21455	17157.9	3117575	1617770	5799377
METHYL LACTATE	290179	300859	1699388	10613.2	29711	20657.8	65163	147122	522517	43774	13708.4	13274.8
BIS(2-ETHYLHEXYL) PHTHALATE	3144.21	3971.94	73564	1963.64	2876.31	1763.47	1872.64	1844.58	2026.26	2277.48	2071.9	66863
3-(2-AMINOETHYL)INDOLE	351107	353056	2565299	332377	434551	281408	190078	318494	410426	397617	221720	4492214
N-((E)-(3R)-3-BENZYLAMINO-5-PHENYL-4-PENTENOYL)BORNANE-10,2-SULTAM	62549299	27272517	108622365	43399881	29495957	45707870	49890619	25690991	29560093	55395989	58462760	115993031
1,5-anydroglucitol	1258.79	2998.51	299453	6336.48	7101.78	5832.06	3581.95	947.228	63464.1	4378.98	5615.27	376090
TRIPHENYL PHOSPHATE	8341.09	6692.46	171810	6137.29	11421.2	7818.25	5644.23	6819.05	9521.38	8877.38	12016.5	207848
3-Methyl-2-oxopentanoic-acid	68802	125931	66591.6	19793.5	22506.7	25441.9	25244.6	11789.7	143926	31195.5	26979.1	362119
N-carbobenzyloxyl-leucine	61981	29932	462691	31545.5	27272.3	73304.6	83244	74789.1	66111	77975.5	58592	149657
BENZOIC ACID	11918.7	11906.3	79833	13405.1	10240.4	9998.73	9958.55	8213.52	12818.8	10843.6	13046.2	94014
4'-TERT-BUTYL-2',6'-DIMETHYL-3',5'-DINITROACETOPHENONE	4902.5	4249.94	62331.6	1348.2	3905.59	2425.72	3966.67	2704.55	3920.19	4656.86	5766.07	47469
(Z)-9-HEPTACOSENE	142597	140503	561996	94297	131144	129401	86883.8	95767.6	144090	128428	133259	520111
TRIACETIN	49991.3	53011.2	482356	22978	39780.3	39880.9	52645	57503	99648.4	53510.4	48545.5	396329
2-PHENY1PYRROLO(2,1-B)BENZOTHIAZOL	74578	83399	816323	64425	59294	71607	66447	75136	99998	86441	68444.1	810756
6,7-EPOXYOCTADECANOIC ACID METHYL ESTER	1740.61	2233.05	72192	1692.44	863.849	1660.11	908.551	912.341	1339.08	1520.34	1661.02	86392
5-Hydroxy-L-tryptophan	1105283	727692	370361	753134	1162271	778866	692537	836957	979424	963326	54516	18884221
b-Glutamic acid	150774	182653	523293	294470	293686	330689	475292	205928	618196	363394	89606.3	336346
ETHYL 2-ETHYLBUTYRATE	223828	120092	2945349	75239.1	96411.8	79126	72985.8	145862	294529	84708.8	146691	2246067
METHYL METHOXYACETATE (1,1,1-D3)	30248.4	11611.3	163960	48825.3	51107.9	41964	57758	23355.2	6067.36	55876	59024.9	432551
1,1,3,3-TETRAMETHYLDISILOXANE	23978	46550	415808	12728.4	39836.8	17507.5	13033.1	18069.9	23769.8	15243.4	14719.9	389467
Pentanoic acid, 2-propyl-	6163.77	0	54006	5285.46	4994.06	4776.72	0	3611.76	5219.67	5604.25	5352.05	81589
2-(4-AZIDO-1-OXOBUTYL)-N-CARBOBENZOXYPYRROLIDINE	886.092	584.651	2.11567e-08	31548	75201	68746	92206.5	28117.7	2448.93	128220	121466	1000156

## Sheet: SPvsCA
Name		FC	log2(FC)	raw.pval	-log10(p)
PERMETHYLATED N-ACETYLGALACTOSAMINYL(BETA1,3)-GALACTOSYL-(ALPHA1,4)-GALACTOSYL-(BETA1,4)-GLUCITOL		32.394	5.0176	1.1154e-05	4.9526
N-carbobenzyloxyl-leucine		24.301	4.6029	0.035868	1.4453
HENEICOSANE	HMDB0061782	24.052	4.5881	0.00089996	3.0458
4,4'-BIPYRIDINE	HMDB0246599	19.047	4.2515	0.014155	1.8491
3,4,5-TRIHYDROXYBENZYL METHYL ETHER		18.968	4.2455	0.0032855	2.4834
Myristic-acid-amide		16.018	4.0016	0.09268	1.033
1-OCTYLSILATRANE		13.5	3.7549	0.0026185	2.5819
CIS-2-HEPTENE	HMDB0061892	11.864	3.5685	0.00017215	3.7641
N-METHYLFLINDERSINE		11.38	3.5085	0.0084572	2.0728
ACETIC ACID TERT-BUTYL ESTER	HMDB0031325	9.902	3.3077	5.573e-05	4.2539
ISOPENTYL PHENYLACETATE	HMDB0035008	9.714	3.2801	0.006054	2.218
Triacontane, n-		9.2722	3.2129	0.0001019	3.9918
L-Asparagine	HMDB0000168	8.5055	3.0884	0.0041046	2.3867
Proline	HMDB0000162	7.2149	2.851	0.019643	1.7068
1,3-DIMETHYLBUTYL ISOBUTYRATE		6.6142	2.7256	0.0044091	2.3556
3-METHYLENE-5-PHENYL-5-1-PENTENE		6.2879	2.6526	0.00010707	3.9703
OCTYL ACETATE	HMDB0038602	5.6899	2.5084	0.038588	1.4135
1-INDANONE	HMDB0059602	5.3522	2.4201	0.03361	1.4735
1,5-anydroglucitol	HMDB0002712	3.997	1.9989	0.0075988	2.1193
Sphingosine	HMDB0000252	3.9676	1.9883	0.010654	1.9725
N-alpha-Acetyl-L-Lysine	HMDB0000446	3.5727	1.837	0.060264	1.2199
TRANS-DECALIN		3.1278	1.6452	0.069355	1.1589
DL-2,3-BIS(TRIMETHYLSILYL)OXY-PROPIONIC ACID TRIMETHYLSILYL ESTER		2.9986	1.5843	0.0031755	2.4982
1,1,2,3,3-PENTAMETHYL-5-(1-METHYL-2-HYDROXYETHYL)-INDAN		2.9714	1.5711	0.029428	1.5312
2-BENZYL-8-METHYL-1,2,3,4-TETRAHYDRO-GAMMA-CARBOLINE		2.8179	1.4946	0.090642	1.0427
1,1,1-TRICHLOROETHANE	HMDB0041791	2.5149	1.3305	0.079835	1.0978
Mannitol	HMDB0000765	2.4748	1.3073	0.03222	1.4919
1-(2-DIETHYLAMINOETHOXYCARBONYL)-1-PHENYLCYCLOPENTANE		2.4727	1.3061	0.087638	1.0573
DL-PARA-ALPHA-BISOXY-PHENYLACETIC ACID		2.462	1.2998	0.063437	1.1977
2'-deoxycytidine 5'-triphosphate	HMDB0000998	2.0506	1.036	0.075957	1.1194
GAMMA-BUTYROLACTONE	HMDB0000549	0.6177	-0.69502	0.085426	1.0684
4'-TERT-BUTYL-2',6'-DIMETHYL-3',5'-DINITROACETOPHENONE	HMDB0031865	0.47981	-1.0595	0.023343	1.6318
ETHYL CAPRYLATE	HMDB0040195	0.47251	-1.0816	0.092373	1.0345
1,1,3,3-TETRAMETHYLUREA	HMDB0062789	0.38871	-1.3632	0.01631	1.7876
3-(2-AMINOETHYL)INDOLE		0.34803	-1.5227	0.069935	1.1553
4-Hydroxypyridine	HMDB0013751	0.34079	-1.5531	0.032349	1.4901
N-methylglutamic acid	HMDB0062660	0.31972	-1.6451	0.066293	1.1785
1,2-DIISOPROPYLHYDRAZINE		0.31531	-1.6651	0.030317	1.5183
4-Aminobutyric acid	HMDB0000112	0.21844	-2.1947	0.043545	1.3611
2,4-DIMETHYLCYCLOPENTANONE (2,5,5-D3)		0.16326	-2.6148	0.025915	1.5864
Arginine	HMDB0000517	0.11621	-3.1052	0.0005329	3.2734
Norleucine	HMDB0001645	0.089623	-3.48	0.037137	1.4302
Pyroglutamic acid	HMDB0000267	0.088793	-3.4934	0.017839	1.7486
PROPYL BENZOATE	HMDB0031761	0.030205	-5.0491	0.06032	1.2195
Iminodiacetic acid	HMDB0011753	0.028424	-5.1367	0.094359	1.0252
Glycine	HMDB0000123	0.023375	-5.4189	0.0044884	2.3479
DIPHENYLAMINE	HMDB0032562	0.021236	-5.5573	0.034391	1.4636
OCTANOIC ACID	HMDB0000482	0.014228	-6.1351	0.0027776	2.5563
BENZOIC ACID MONO	HMDB0001870	0.013931	-6.1656	0.086149	1.0648
L-(+)-Lactic acid	HMDB0000190	0.010484	-6.5756	0.095405	1.0204
(-)-Shikimic acid	HMDB0003070	0.0054947	-7.5078	0.015869	1.7994

## Sheet: PINvsCA
Name	HMBD ID	FC	log2(FC)	raw.pval	-log10(p)	possible aerosol component
HENEICOSANE	HMDB0061782	12.86	3.6848	0.053545	1.2713
METHYL HEXADECANOATE	HMDB0061859	10.825	3.4364	0.087626	1.0574
L-Asparagine	HMDB0000168	10.53	3.3964	0.0025167	2.5992
1,2,3-PROPANETRICARBOXYLIC ACID TRIS	HMDB0031193	9.4151	3.235	0.05278	1.2775
Methyl Dopa	HMDB0011754	8.7819	3.1345	0.00019965	3.6997
ISOPENTYL PHENYLACETATE	HMDB0035008	7.6649	2.9383	0.027963	1.5534
Octadecanoic acid methyl ester (methyl stearate)	HMDB0034154	6.2233	2.6377	0.0020449	2.6893
8-ETHYL-4,6,6,8-TETRAMETHYL-3,4,6,7-TETRAHYDRO-1H-CYCLOPENTA(G)-2-BENZOPYRAN		6.0825	2.6047	0.005749	2.2404
METHYL METHOXYACETATE (1,1,1-D3)		3.9578	1.9847	0.040653	1.3909
Aspartic acid	HMDB0000191	3.8034	1.9273	0.041545	1.3815
Sphingosine	HMDB0000252	3.7403	1.9032	0.013136	1.8815
1,5-anydroglucitol	HMDB0002712	3.5882	1.8432	0.092375	1.0344
2-Hydroxyisobutyric acid	HMDB0000008	3.3191	1.7308	0.02113	1.6751
HEXETHAL		2.9197	1.5458	0.076138	1.1184
3,5,5-TRIMETHYLHEXYL ACETATE		2.8687	1.5204	0.093751	1.028
1,2,3-CYCLOHEXANETRIOL		2.7653	1.4674	0.024494	1.6109	polyol, potentially SOA of BPIN
1-HEPTENE	HMDB0061908	0.65432	-0.61193	0.062784	1.2022
2,2-DIMETHYLBUTANE	HMDB0245332	0.60369	-0.72811	0.096872	1.0138
4'-TERT-BUTYL-2',6'-DIMETHYL-3',5'-DINITROACETOPHENONE	HMDB0031865	0.59642	-0.7456	0.014136	1.8497
GAMMA-BUTYROLACTONE	HMDB0000549	0.38528	-1.376	0.020391	1.6906
METHYLAL		0.33881	-1.5615	0.078679	1.1041
1,4-BUTANEDIOL	HMDB0244201	0.31888	-1.6489	0.044972	1.3471
DI-N-BUTYLHYDRAZONE ACETONE		0.30942	-1.6924	0.0063276	2.1988
allothreonine	HMDB0004041	0.3036	-1.7198	0.0031146	2.5066
7-ACETOXY-6-METHYLCOUMARIN	HMDB0032989	0.28043	-1.8343	0.028813	1.5404
Norleucine	HMDB0001645	0.18139	-2.4629	0.053757	1.2696
4-Aminobutyric acid	HMDB0000112	0.15737	-2.6678	0.034486	1.4624
Arginine	HMDB0000517	0.064094	-3.9637	0.00049759	3.3031
BENZOIC ACID MONO	HMDB0001870	0.050049	-4.3205	0.095356	1.0207
1,2-DIISOPROPYLHYDRAZINE		0.03623	-4.7867	0.0020559	2.687
PROPYL BENZOATE	HMDB0031761	0.01116	-6.4855	0.057194	1.2426
OCTANOIC ACID	HMDB0000482	0.010532	-6.5691	0.002741	2.5621

## Sheet: NAPvsCA
Name	HMBD ID	FC	log2(FC)	raw.pval	-log10(p)	possible aerosol component
4,4'-BIPYRIDINE	HMDB0246599	22.576	4.4967	0.0084333	2.074
3,4,5-TRIHYDROXYBENZYL METHYL ETHER		17.612	4.1385	0.01735	1.7607	possible oxidation product of NAP
1,2,3-PROPANETRICARBOXYLIC ACID TRIS	HMDB0031193	13.859	3.7927	0.095028	1.0221
1-OCTYLSILATRANE		13.225	3.7252	0.00056871	3.2451
Ornithine	HMDB0000214	10.722	3.4225	0.0001401	3.8536
1,3-DIMETHYLBUTYL ISOBUTYRATE		7.6542	2.9362	0.080687	1.0932
L-Asparagine	HMDB0000168	7.6084	2.9276	0.092714	1.0329
Tryptamine, 5-hydroxy-		4.7114	2.2362	0.024316	1.6141
OCTYL ACETATE	HMDB0038602	4.1115	2.0396	0.043192	1.3646
TRIDECANEDIOIC ACID BIS	HMDB0000910	2.8474	1.5096	0.033393	1.4763
ISOPENTYL CAPRYLATE		2.6928	1.4291	0.030795	1.5115
3-OXY-2-NAPHTHOIC ACID		2.4817	1.3113	0.078604	1.1046	definitely possible oxidation product of NAP
Nonacosane, n-	HMDB0034288	2.3326	1.222	0.067958	1.1678
Pelargonic acid	HMDB0000847	2.2085	1.1431	0.062502	1.2041
BIS METHANE		1.5903	0.66931	0.079333	1.1005
Threitol	HMDB0004136	1.5131	0.59749	0.019931	1.7005
DI-N-BUTYLHYDRAZONE ACETONE		0.3649	-1.4544	0.086439	1.0633
hypoxanthine	HMDB0000157	0.30265	-1.7243	0.07502	1.1248
ETHYL CAPRYLATE	HMDB0040195	0.28171	-1.8277	0.032384	1.4897
ISOPROPYL ACETATE	HMDB0031241	0.27428	-1.8663	0.053	1.2757
Tetratriacontane		0.27236	-1.8764	0.0658	1.1818
Pyroglutamic acid	HMDB0000267	0.24336	-2.0388	0.047184	1.3262
4-Aminobutyric acid	HMDB0000112	0.17175	-2.5417	0.040606	1.3914
N-methylglutamic acid	HMDB0062660	0.12389	-3.0128	0.018382	1.7356
1-(2-(3-CYCLOHEXENYL)ETHYL)SILATRANE		0.10719	-3.2218	9.3682e-06	5.0283
OCTANOIC ACID	HMDB0000482	0.082411	-3.601	0.0047459	2.3237
Norleucine	HMDB0001645	0.081673	-3.614	0.035619	1.4483
Arginine	HMDB0000517	0.072074	-3.7944	0.00056592	3.2472
METHYLAL		0.071376	-3.8084	0.02094	1.679
1,2,3-CYCLOHEXANETRIOL		0.029164	-5.0997	0.077047	1.1132
(-)-Shikimic acid	HMDB0003070	0.024522	-5.3498	0.017028	1.7688
Glycine	HMDB0000123	0.0033291	-8.2306	0.0040353	2.3941
